# Supplementary material for: Rapid Evolution in a Coral Population Following a Mass Mortality Event
Source: Evol Appl. 2026 Feb 1;19(2):e70198. doi: 10.1111/eva.70198 (PMC12862241; doi:10.1111/eva.70198)
Supplement: Supplementary file 2 — Data S2: eva70198‐sup‐0002‐DataS2.xlsx. [file EVA-19-e70198-s001.xlsx]

## Sheet: DepthOfCoverage
	bamfile	mean_depth	sd_depth	mean_depth_nonzero	mean_depth_within2sd	median	proportion_of_reference_covered
1	10HB_O_S84.dedup.overlapclipped.bam.depth.gz	5.70714	7.95884	9.44482	5.38334	3	0.604262
2	10N_O_S35.dedup.overlapclipped.bam.depth.gz	3.92179	4.58942	6.69401	3.5436	2	0.585866
3	11HB_O_S85.dedup.overlapclipped.bam.depth.gz	7.22243	8.10328	11.7766	6.5681	4	0.613284
4	11N_O_S36.dedup.overlapclipped.bam.depth.gz	6.60434	7.50146	10.798	6.0691	4	0.611625
5	12N_O_S37.dedup.overlapclipped.bam.depth.gz	5.80794	6.52688	9.55377	5.22256	4	0.607921
6	13HB_O_S86.dedup.overlapclipped.bam.depth.gz	5.53903	7.12183	9.1587	5.177	3	0.604783
7	13N_O_S38.dedup.overlapclipped.bam.depth.gz	3.54501	4.18155	6.07572	3.05475	2	0.583471
8	16E_O_S12.dedup.overlapclipped.bam.depth.gz	1.86702	2.59472	3.55921	1.58877	1	0.524559
9	16HB_O_S89.dedup.overlapclipped.bam.depth.gz	2.0412	2.89153	3.78165	1.73948	1	0.539765
10	17E_O_S13.dedup.overlapclipped.bam.depth.gz	4.12832	5.09418	7.02034	3.7647	2	0.588052
11	18E_O_S14.dedup.overlapclipped.bam.depth.gz	2.4453	3.54208	4.39539	2.20187	1	0.556334
12	18HB_O_S90.dedup.overlapclipped.bam.depth.gz	5.3149	6.29488	8.81454	4.7447	3	0.602969
13	18N_O_S42.dedup.overlapclipped.bam.depth.gz	3.02838	3.92523	5.36362	2.50179	1	0.564615
14	19E_O_S15.dedup.overlapclipped.bam.depth.gz	3.08993	3.75573	5.40764	2.69406	2	0.571401
15	19HB_O_S379.dedup.overlapclipped.bam.depth.gz	10.2543	11.4579	16.2592	9.59115	7	0.630679
16	19N_O_S51.dedup.overlapclipped.bam.depth.gz	5.88507	7.00303	9.70351	5.1957	3	0.606489
17	1E_O_S1.dedup.overlapclipped.bam.depth.gz	3.11105	3.96	5.43003	2.77187	2	0.572934
18	1HB_O_S330.dedup.overlapclipped.bam.depth.gz	5.03003	5.98159	8.41345	4.4934	3	0.597855
19	1N_O_S26.dedup.overlapclipped.bam.depth.gz	2.67181	3.35025	4.76059	2.35056	1	0.561236
20	20E_O_S9.dedup.overlapclipped.bam.depth.gz	4.70788	5.82218	7.89991	4.33484	3	0.595941
21	20N_O_S52.dedup.overlapclipped.bam.depth.gz	4.02642	4.81524	6.85604	3.56181	2	0.587281
22	217OC_S293.dedup.overlapclipped.bam.depth.gz	1.86928	2.40201	3.547	1.52891	1	0.527003
23	21N_O_S53.dedup.overlapclipped.bam.depth.gz	4.06547	5.04997	6.95425	3.50464	2	0.584603
24	226OC_S294.dedup.overlapclipped.bam.depth.gz	2.749	3.28823	4.74087	2.41308	1	0.579852
25	227OC_S62.dedup.overlapclipped.bam.depth.gz	2.74365	4.19514	4.90472	2.55432	1	0.559389
26	228OC_S63.dedup.overlapclipped.bam.depth.gz	0.935793	1.39376	2.16726	0.684546	0	0.431787
27	22E_O_S18.dedup.overlapclipped.bam.depth.gz	4.4701	5.17105	7.5743	3.95356	3	0.590166
28	22N_O_S54.dedup.overlapclipped.bam.depth.gz	5.28801	7.02532	8.83905	4.81541	3	0.598256
29	23E_O_S19.dedup.overlapclipped.bam.depth.gz	3.69804	4.69718	6.34421	3.38853	2	0.582899
30	23N_O_S55.dedup.overlapclipped.bam.depth.gz	3.95945	4.85416	6.83318	3.37544	2	0.579445
31	248OC_S73.dedup.overlapclipped.bam.depth.gz	2.39464	3.24798	4.35447	2.06839	1	0.549927
32	24E_O_S20.dedup.overlapclipped.bam.depth.gz	5.30246	6.48885	8.82398	4.93372	3	0.600914
33	24HB_O_S94.dedup.overlapclipped.bam.depth.gz	5.36004	6.45579	8.8863	4.89897	3	0.60318
34	255OC_S74.dedup.overlapclipped.bam.depth.gz	2.15649	2.76516	3.97782	1.80095	1	0.54213
35	257OC_S65.dedup.overlapclipped.bam.depth.gz	0.92818	1.40862	2.14131	0.685301	0	0.433463
36	259OC_S66.dedup.overlapclipped.bam.depth.gz	0.96351	1.43356	2.19518	0.698095	0	0.438922
37	25N_O_S56.dedup.overlapclipped.bam.depth.gz	4.39819	5.41538	7.4109	3.97735	3	0.593475
38	262OC_S57.dedup.overlapclipped.bam.depth.gz	2.34721	3.33301	4.27322	2.15426	1	0.549283
39	263OC_S67.dedup.overlapclipped.bam.depth.gz	1.11041	1.76184	2.40659	0.905702	0	0.461405
40	266OC_S58.dedup.overlapclipped.bam.depth.gz	1.51021	2.02036	2.96846	1.23057	1	0.508751
41	269OC_S59.dedup.overlapclipped.bam.depth.gz	2.82678	3.51387	5.01512	2.4185	1	0.56365
42	26E_O_S21.dedup.overlapclipped.bam.depth.gz	4.16483	4.83939	7.09499	3.65438	2	0.58701
43	26HB_O_S91.dedup.overlapclipped.bam.depth.gz	5.57646	6.5865	9.21639	5.01296	3	0.605059
44	26N_O_S49.dedup.overlapclipped.bam.depth.gz	5.64635	7.07883	9.40387	5.22047	3	0.600429
45	270OC_S68.dedup.overlapclipped.bam.depth.gz	1.20223	1.73731	2.52266	0.949657	0	0.476572
46	271OC_S69.dedup.overlapclipped.bam.depth.gz	1.05317	1.52855	2.31925	0.878954	0	0.454098
47	27E_O_S22.dedup.overlapclipped.bam.depth.gz	3.03173	3.85105	5.3193	2.64713	2	0.56995
48	27N_O_S50.dedup.overlapclipped.bam.depth.gz	5.06642	6.37948	8.46215	4.6023	3	0.598716
49	28HB_O_S95.dedup.overlapclipped.bam.depth.gz	6.17098	8.36426	10.1499	5.79375	4	0.607982
50	29E_O_S10.dedup.overlapclipped.bam.depth.gz	3.47389	4.24177	6.0051	3.02063	2	0.57849
51	29HB_O_S92.dedup.overlapclipped.bam.depth.gz	0.751858	1.46433	2.04629	0.537	0	0.367425
52	2E_O_S2.dedup.overlapclipped.bam.depth.gz	4.54537	5.33565	7.61268	4.1483	3	0.597078
53	2HB_O_S77.dedup.overlapclipped.bam.depth.gz	1.16135	1.9639	2.66734	0.888876	0	0.435395
54	2N_O_S27.dedup.overlapclipped.bam.depth.gz	3.86069	4.57478	6.63141	3.49883	2	0.582183
55	303OF_S70.dedup.overlapclipped.bam.depth.gz	1.1957	1.81098	2.53078	0.938101	0	0.472464
56	304OF_S71.dedup.overlapclipped.bam.depth.gz	1.3208	2.02832	2.72969	1.12559	0	0.483864
57	305OF_S75.dedup.overlapclipped.bam.depth.gz	1.47507	2.02562	2.94041	1.20536	1	0.501654
58	30E_O_S25.dedup.overlapclipped.bam.depth.gz	6.35295	7.12514	10.393	5.78671	4	0.611271
59	30HB_O_S96.dedup.overlapclipped.bam.depth.gz	6.62125	8.25569	10.8558	6.20865	4	0.609926
60	311OF_S43.dedup.overlapclipped.bam.depth.gz	5.34118	6.31871	8.87849	4.84135	3	0.601587
61	312OF_S44.dedup.overlapclipped.bam.depth.gz	2.14811	2.77764	3.9516	1.80601	1	0.543605
62	313OF_S45.dedup.overlapclipped.bam.depth.gz	1.28463	1.76305	2.65762	0.976912	0	0.483375
63	314OF_S46.dedup.overlapclipped.bam.depth.gz	0.832093	1.36502	2.01618	0.645409	0	0.412708
64	316OF_S60.dedup.overlapclipped.bam.depth.gz	1.61266	2.54407	3.14686	1.39589	1	0.512468
65	317OF_S47.dedup.overlapclipped.bam.depth.gz	1.09019	1.57826	2.37875	0.891973	0	0.458305
66	320OF_S61.dedup.overlapclipped.bam.depth.gz	1.29804	1.8873	2.69957	1.11557	0	0.480831
67	324OF_S48.dedup.overlapclipped.bam.depth.gz	2.16858	2.77668	4.00989	1.81105	1	0.540808
68	3E_O_S3.dedup.overlapclipped.bam.depth.gz	5.93559	6.89358	9.80634	5.4202	4	0.60528
69	3HB_O_S78.dedup.overlapclipped.bam.depth.gz	4.01611	5.25713	6.83247	3.64706	2	0.587798
70	3N_O_S28.dedup.overlapclipped.bam.depth.gz	3.62865	4.33279	6.24353	3.25838	2	0.581185
71	4E_O_S4.dedup.overlapclipped.bam.depth.gz	6.02008	9.66106	9.91201	5.84507	4	0.607352
72	4HB_O_S79.dedup.overlapclipped.bam.depth.gz	2.49866	3.78554	4.59087	2.06985	1	0.544267
73	4N_O_S29.dedup.overlapclipped.bam.depth.gz	5.71922	7.90238	9.43855	5.46375	4	0.605942
74	5E_O_S5.dedup.overlapclipped.bam.depth.gz	3.45836	4.46192	5.99298	3.15164	2	0.577069
75	5HB_O_S80.dedup.overlapclipped.bam.depth.gz	6.60689	7.27973	10.06	6.10795	4	0.656747
76	5N_O_S30.dedup.overlapclipped.bam.depth.gz	3.28457	5.37123	5.70218	3.15036	2	0.576021
77	6E_O_S6.dedup.overlapclipped.bam.depth.gz	4.19081	4.85857	7.10866	3.68063	2	0.589536
78	6HB_O_S81.dedup.overlapclipped.bam.depth.gz	5.74566	6.53434	9.51416	5.13321	4	0.603906
79	6N_O_S31.dedup.overlapclipped.bam.depth.gz	5.17936	6.01684	8.65402	4.73259	3	0.598491
80	7E_O_S7.dedup.overlapclipped.bam.depth.gz	4.48747	5.93551	7.57683	4.20905	3	0.592262
81	8E_O_S8.dedup.overlapclipped.bam.depth.gz	2.52714	3.20218	4.55108	2.12675	1	0.555283
82	8HB_O_S82.dedup.overlapclipped.bam.depth.gz	8.40698	13.2301	13.5299	8.09897	5	0.621364
83	9HB_O_S83.dedup.overlapclipped.bam.depth.gz	3.98644	4.78358	6.81129	3.51365	2	0.58527
84	M1B01_S97.dedup.overlapclipped.bam.depth.gz	2.39692	3.13345	4.34115	2.06562	1	0.552139
85	M1B10_S98.dedup.overlapclipped.bam.depth.gz	4.23641	5.70852	7.21609	3.94466	2	0.587079
86	M1B11_S99.dedup.overlapclipped.bam.depth.gz	3.84981	4.85044	6.58548	3.49247	2	0.58459
87	M1B12_S100.dedup.overlapclipped.bam.depth.gz	3.85709	5.31545	6.61701	3.59842	2	0.582905
88	M1B13_S101.dedup.overlapclipped.bam.depth.gz	2.46455	3.36827	4.37581	2.2182	1	0.563221
89	M1B14_S102.dedup.overlapclipped.bam.depth.gz	3.58983	4.1812	6.09355	3.10365	2	0.58912
90	M1B15_S103.dedup.overlapclipped.bam.depth.gz	5.22881	6.3182	8.71557	4.77767	3	0.599939
91	M1B17_S104.dedup.overlapclipped.bam.depth.gz	2.0342	3.29398	3.77927	1.86156	1	0.538251
92	M1B18_S105.dedup.overlapclipped.bam.depth.gz	1.76367	2.27771	3.35165	1.4902	1	0.526211
93	M1B19_S106.dedup.overlapclipped.bam.depth.gz	2.68316	3.34457	4.81101	2.35316	1	0.557711
94	M1B1_S193.dedup.overlapclipped.bam.depth.gz	2.40438	3.13877	4.3408	2.07223	1	0.553902
95	M1B20_S107.dedup.overlapclipped.bam.depth.gz	3.3852	4.86595	5.85768	3.18793	2	0.577908
96	M1B21_S108.dedup.overlapclipped.bam.depth.gz	3.44369	4.24034	5.84964	3.0348	2	0.588702
97	M1B22_S109.dedup.overlapclipped.bam.depth.gz	2.73248	3.35914	4.82312	2.38328	1	0.566539
98	M1B23_S110.dedup.overlapclipped.bam.depth.gz	2.1773	3.01647	3.98919	1.8953	1	0.545802
99	M1B24_S111.dedup.overlapclipped.bam.depth.gz	4.16213	4.85001	7.05005	3.66098	2	0.590369
100	M1B25_S112.dedup.overlapclipped.bam.depth.gz	3.95637	4.94458	6.78557	3.55323	2	0.583056
101	M1B3_S113.dedup.overlapclipped.bam.depth.gz	2.42973	3.17894	4.36612	2.09305	1	0.556497
102	M1B7_S114.dedup.overlapclipped.bam.depth.gz	2.93221	3.70286	4.96872	2.63802	2	0.590133
103	M1B8_S115.dedup.overlapclipped.bam.depth.gz	4.26436	5.64694	7.25809	3.93287	2	0.587532
104	M1B9_S116.dedup.overlapclipped.bam.depth.gz	2.8965	3.61829	5.13522	2.57921	1	0.564045
105	M1C28_S117.dedup.overlapclipped.bam.depth.gz	2.73947	3.51328	4.89083	2.37645	1	0.560124
106	M1C31_S118.dedup.overlapclipped.bam.depth.gz	3.12553	5.05531	5.47948	2.94897	2	0.570407
107	M1C32_S119.dedup.overlapclipped.bam.depth.gz	2.76528	3.50156	4.70496	2.42752	2	0.587738
108	M1C37_S121.dedup.overlapclipped.bam.depth.gz	3.02116	4.58024	5.30146	2.8349	2	0.569873
109	M1C38_S122.dedup.overlapclipped.bam.depth.gz	3.44819	4.17921	5.61711	3.06421	2	0.613873
110	M1C41_S123.dedup.overlapclipped.bam.depth.gz	4.31542	5.06452	6.88488	3.94117	3	0.626797
111	M1C43_S124.dedup.overlapclipped.bam.depth.gz	2.48845	3.05311	4.40571	2.12783	1	0.564824
112	M1C52_S125.dedup.overlapclipped.bam.depth.gz	3.97212	5.99745	6.8055	3.74448	2	0.583662
113	M1C53_S126.dedup.overlapclipped.bam.depth.gz	2.45726	3.1273	4.45863	2.10368	1	0.551125
114	M1C54_S127.dedup.overlapclipped.bam.depth.gz	4.99221	5.75097	8.35875	4.5007	3	0.597244
115	M1C58_S128.dedup.overlapclipped.bam.depth.gz	3.86665	5.0553	6.60627	3.51396	2	0.5853
116	M1C59_S129.dedup.overlapclipped.bam.depth.gz	4.36384	5.54131	7.42491	4.02176	2	0.587729
117	M1C64_S130.dedup.overlapclipped.bam.depth.gz	4.94053	5.73711	8.31318	4.48274	3	0.5943
118	M1C65_S131.dedup.overlapclipped.bam.depth.gz	3.07276	3.86819	5.10966	2.73061	2	0.601363
119	M1C68_S132.dedup.overlapclipped.bam.depth.gz	4.23743	5.26433	7.22438	3.84104	2	0.586546
120	M1C74_S133.dedup.overlapclipped.bam.depth.gz	2.56434	3.49327	4.64124	2.27193	1	0.552513
121	M1F10_S135.dedup.overlapclipped.bam.depth.gz	5.37094	6.48823	8.95992	4.95804	3	0.59944
122	M1F11_S136.dedup.overlapclipped.bam.depth.gz	3.13344	4.01009	5.48051	2.79466	2	0.571743
123	M1F12_S137.dedup.overlapclipped.bam.depth.gz	3.73297	4.53986	6.44954	3.28283	2	0.578797
124	M1F13_S138.dedup.overlapclipped.bam.depth.gz	3.39848	5.25529	5.84087	3.16466	2	0.581845
125	M1F14_S222.dedup.overlapclipped.bam.depth.gz	2.52074	3.15627	4.58535	2.1116	1	0.549738
126	M1F15_S223.dedup.overlapclipped.bam.depth.gz	4.1358	4.82486	7.03496	3.65573	2	0.587892
127	M1F18_S139.dedup.overlapclipped.bam.depth.gz	4.69407	5.87532	7.9045	4.35152	3	0.593849
128	M1F19_S224.dedup.overlapclipped.bam.depth.gz	4.63121	5.46111	7.78857	4.18429	3	0.594616
129	M1F1_S134.dedup.overlapclipped.bam.depth.gz	2.70046	3.40284	4.79739	2.36836	1	0.562901
130	M1F20_S120.dedup.overlapclipped.bam.depth.gz	4.76354	5.51512	7.99674	4.2675	3	0.595685
131	M1F21_S141.dedup.overlapclipped.bam.depth.gz	3.74811	4.47835	6.45671	3.32394	2	0.580498
132	M1F22_S142.dedup.overlapclipped.bam.depth.gz	3.4999	4.32897	6.04415	3.15793	2	0.579055
133	M1F2_S140.dedup.overlapclipped.bam.depth.gz	4.25108	5.43596	7.23885	3.94742	2	0.587259
134	M1F4_S143.dedup.overlapclipped.bam.depth.gz	2.56204	3.23516	4.60826	2.28986	1	0.555967
135	M1F76_S144.dedup.overlapclipped.bam.depth.gz	3.15111	3.88192	5.51752	2.73158	2	0.57111
136	M1F77_S145.dedup.overlapclipped.bam.depth.gz	4.16406	5.24138	7.10551	3.75852	2	0.586032
137	M1F80_S146.dedup.overlapclipped.bam.depth.gz	3.85446	4.91429	6.63032	3.47164	2	0.581338
138	M1F86_S147.dedup.overlapclipped.bam.depth.gz	5.37782	6.36138	8.98942	4.94843	3	0.598239
139	M1F89_S148.dedup.overlapclipped.bam.depth.gz	3.96307	4.80815	6.78806	3.53746	2	0.583829
140	M1F90_S149.dedup.overlapclipped.bam.depth.gz	5.88961	6.923	9.84932	5.31523	3	0.597971
141	M1F97_S150.dedup.overlapclipped.bam.depth.gz	3.54494	4.17686	6.12618	3.04751	2	0.578654
142	M2C213_S217.dedup.overlapclipped.bam.depth.gz	3.03017	3.99123	5.31745	2.79114	2	0.569855
143	M2C214_S242.dedup.overlapclipped.bam.depth.gz	2.08103	2.6787	3.88176	1.76401	1	0.536106
144	M2C215_S218.dedup.overlapclipped.bam.depth.gz	2.43995	3.12793	4.44103	2.07852	1	0.54941
145	M2C216_S219.dedup.overlapclipped.bam.depth.gz	1.48702	2.23506	2.96422	1.21321	1	0.501657
146	M2C217_S220.dedup.overlapclipped.bam.depth.gz	1.57294	2.0762	3.09052	1.25398	1	0.508957
147	M2C221_S243.dedup.overlapclipped.bam.depth.gz	1.57555	2.14607	3.0912	1.24389	1	0.509689
148	M2C222_S244.dedup.overlapclipped.bam.depth.gz	1.9181	2.76918	3.63822	1.67117	1	0.52721
149	M2C228_S248.dedup.overlapclipped.bam.depth.gz	1.01096	1.47614	2.25686	0.714414	0	0.447951
150	M2C229_S249.dedup.overlapclipped.bam.depth.gz	1.47029	1.97458	2.94813	1.20384	0	0.49872
151	M2C230_S250.dedup.overlapclipped.bam.depth.gz	0.954853	1.41674	2.20691	0.684435	0	0.432665
152	M2C231_S251.dedup.overlapclipped.bam.depth.gz	3.72586	5.0199	6.4309	3.40479	2	0.579369
153	M2C232_S252.dedup.overlapclipped.bam.depth.gz	1.2461	1.75726	2.61048	0.960487	0	0.477346
154	M2C248_S253.dedup.overlapclipped.bam.depth.gz	1.16707	1.64245	2.4823	0.931928	0	0.470157
155	M2C249_S254.dedup.overlapclipped.bam.depth.gz	1.92119	2.51107	3.60576	1.55169	1	0.532812
156	M2C250_S255.dedup.overlapclipped.bam.depth.gz	2.2329	2.94756	4.08911	1.9809	1	0.54606
157	M2C251_S256.dedup.overlapclipped.bam.depth.gz	1.18586	1.78166	2.57534	0.879631	0	0.460467
158	M2C252_S245.dedup.overlapclipped.bam.depth.gz	1.33232	1.82461	2.71974	0.993884	0	0.489871
159	M2C255_S246.dedup.overlapclipped.bam.depth.gz	1.49748	2.0372	2.95995	1.22089	1	0.505914
160	M2C260_S33.dedup.overlapclipped.bam.depth.gz	1.09632	1.71401	2.38606	0.897091	0	0.45947
161	M2C264_S247.dedup.overlapclipped.bam.depth.gz	2.67416	3.63471	4.77811	2.34991	1	0.559668
162	M2C265_S257.dedup.overlapclipped.bam.depth.gz	2.43097	3.54658	4.39677	2.21016	1	0.552898
163	M2C267_S34.dedup.overlapclipped.bam.depth.gz	2.40656	3.62377	4.37593	2.18496	1	0.549954
164	M2C268_S41.dedup.overlapclipped.bam.depth.gz	0.832712	1.34141	2.02631	0.642962	0	0.410949
165	M2F119_S258.dedup.overlapclipped.bam.depth.gz	4.38685	5.09095	7.41626	3.94251	3	0.591517
166	M2F125_S259.dedup.overlapclipped.bam.depth.gz	3.63466	4.25792	6.22733	3.27274	2	0.583663
167	M2F134_S260.dedup.overlapclipped.bam.depth.gz	8.19582	11.237	13.3089	7.87278	5	0.615813
168	M2F135_S261.dedup.overlapclipped.bam.depth.gz	3.55868	4.36395	6.18219	3.20391	2	0.575635
169	M2F139_S262.dedup.overlapclipped.bam.depth.gz	4.51015	5.21362	7.61898	3.974	3	0.591963
170	M2F144_S263.dedup.overlapclipped.bam.depth.gz	4.88804	5.63385	8.23631	4.45124	3	0.593475
171	M2F146_S264.dedup.overlapclipped.bam.depth.gz	5.93491	7.11191	9.81414	5.54688	4	0.604731
172	M2F164_S213.dedup.overlapclipped.bam.depth.gz	5.07691	5.95316	8.58403	4.55392	3	0.591437
173	M2F166_S214.dedup.overlapclipped.bam.depth.gz	5.18121	7.94147	8.63587	5.00543	3	0.599964
174	M2F171_S265.dedup.overlapclipped.bam.depth.gz	5.55678	6.56008	9.20342	5.09521	3	0.603773
175	M2F173_S215.dedup.overlapclipped.bam.depth.gz	5.04612	5.78694	8.46678	4.52971	3	0.59599
176	M2F188_S266.dedup.overlapclipped.bam.depth.gz	8.29129	9.18523	13.4443	7.69806	5	0.616712
177	M2F194_S267.dedup.overlapclipped.bam.depth.gz	5.64874	6.38832	9.3693	5.16307	3	0.6029
178	M2F209_S268.dedup.overlapclipped.bam.depth.gz	6.44848	8.2875	10.65	6.11843	4	0.605488
179	M2F211_S221.dedup.overlapclipped.bam.depth.gz	5.81922	6.61054	9.67091	5.34589	4	0.601724
180	M2F233_S269.dedup.overlapclipped.bam.depth.gz	7.09177	7.9377	11.6289	6.46262	4	0.609838
181	M2F235_S270.dedup.overlapclipped.bam.depth.gz	7.73348	8.76684	12.6887	7.12012	5	0.609478
182	M2F236_S271.dedup.overlapclipped.bam.depth.gz	8.315	9.21883	13.5178	7.66461	5	0.615116
183	M2F238_S272.dedup.overlapclipped.bam.depth.gz	4.80162	5.64513	8.03058	4.3685	3	0.597917
184	M2_C267_S297.dedup.overlapclipped.bam.depth.gz	1.78994	2.80303	3.42618	1.61258	1	0.52243
185	M2_C_268_S304.dedup.overlapclipped.bam.depth.gz	0.952035	1.4789	2.18589	0.690352	0	0.435536
186	M3C78_S225.dedup.overlapclipped.bam.depth.gz	2.70383	4.10925	4.87127	2.32604	1	0.555057
187	M3C79_S164.dedup.overlapclipped.bam.depth.gz	3.22756	4.16216	5.70466	2.74616	1	0.565777
188	M3C81_S165.dedup.overlapclipped.bam.depth.gz	5.37091	6.42198	8.97427	4.73823	3	0.598479
189	M3C83_S226.dedup.overlapclipped.bam.depth.gz	2.41538	3.37153	4.41927	2.06124	1	0.546556
190	M3C86_S227.dedup.overlapclipped.bam.depth.gz	3.86732	5.35575	6.70636	3.39223	2	0.576665
191	M3C87_S228.dedup.overlapclipped.bam.depth.gz	1.6972	3.11212	3.35959	1.43087	1	0.50518
192	M3C88_S166.dedup.overlapclipped.bam.depth.gz	2.7083	3.59505	4.86332	2.2196	1	0.556883
193	M3C89_S167.dedup.overlapclipped.bam.depth.gz	1.44086	2.12456	2.99885	1.09563	0	0.480472
194	M3C90_S168.dedup.overlapclipped.bam.depth.gz	3.39591	4.54445	5.97242	2.79738	1	0.568598
195	M3C93_S169.dedup.overlapclipped.bam.depth.gz	3.21098	4.29263	5.71398	2.62699	1	0.561951
196	M3C95_S170.dedup.overlapclipped.bam.depth.gz	2.52654	3.6787	4.65998	2.03017	1	0.542177
197	M3C96_S171.dedup.overlapclipped.bam.depth.gz	1.83766	2.70003	3.63734	1.47462	1	0.50522
198	M3C97_S172.dedup.overlapclipped.bam.depth.gz	3.1305	4.28049	5.54531	2.55607	1	0.564531
199	M3C98_S173.dedup.overlapclipped.bam.depth.gz	2.51802	4.43367	4.71275	2.15133	1	0.5343
200	M3F10_S16.dedup.overlapclipped.bam.depth.gz	3.6183	4.7548	6.21414	3.28677	2	0.582269
201	M3F11_S23.dedup.overlapclipped.bam.depth.gz	2.50534	3.08404	4.46745	2.11397	1	0.560799
202	M3F12_S24.dedup.overlapclipped.bam.depth.gz	5.57895	7.85929	9.21573	5.29889	3	0.605373
203	M3F13_S151.dedup.overlapclipped.bam.depth.gz	3.10089	4.07561	5.43518	2.76146	2	0.570521
204	M3F14_S152.dedup.overlapclipped.bam.depth.gz	3.16323	3.93084	5.54851	2.79485	2	0.570104
205	M3F15_S153.dedup.overlapclipped.bam.depth.gz	3.12853	4.38013	5.48378	2.81967	2	0.570507
206	M3F16_S32.dedup.overlapclipped.bam.depth.gz	2.49339	3.5455	4.4624	2.12436	1	0.558755
207	M3F17_S154.dedup.overlapclipped.bam.depth.gz	3.30515	3.95777	5.71098	2.92116	2	0.578737
208	M3F23_S174.dedup.overlapclipped.bam.depth.gz	3.78287	5.04307	6.51305	3.40837	2	0.580813
209	M3F32_S155.dedup.overlapclipped.bam.depth.gz	2.48118	3.428	4.5029	2.21338	1	0.551019
210	M3F34_S156.dedup.overlapclipped.bam.depth.gz	2.6199	3.27649	4.68493	2.28958	1	0.559218
211	M3F36_S157.dedup.overlapclipped.bam.depth.gz	2.42101	3.09928	4.18378	2.05643	1	0.578667
212	M3F37_S158.dedup.overlapclipped.bam.depth.gz	2.54986	3.26032	4.50452	2.21591	1	0.566066
213	M3F40_S160.dedup.overlapclipped.bam.depth.gz	1.57479	2.33764	3.08159	1.36027	1	0.511034
214	M3F41_S161.dedup.overlapclipped.bam.depth.gz	4.04205	4.71793	6.92061	3.59332	2	0.584059
215	M3F44_S175.dedup.overlapclipped.bam.depth.gz	6.89535	8.04379	11.3577	6.30513	4	0.607106
216	M3F4_S159.dedup.overlapclipped.bam.depth.gz	0.831727	1.28909	2.01582	0.645573	0	0.412599
217	M3F51_S176.dedup.overlapclipped.bam.depth.gz	3.75069	4.61473	6.45204	3.28186	2	0.581319
218	M3F52_S177.dedup.overlapclipped.bam.depth.gz	4.3452	5.18578	7.35842	3.86841	3	0.590507
219	M3F53_S178.dedup.overlapclipped.bam.depth.gz	5.06033	5.86636	8.45859	4.5104	3	0.598248
220	M3F56_S179.dedup.overlapclipped.bam.depth.gz	2.40078	3.19439	4.35506	2.0702	1	0.551263
221	M3F57_S180.dedup.overlapclipped.bam.depth.gz	3.0612	3.75519	5.39191	2.63685	2	0.567739
222	M3F58_S181.dedup.overlapclipped.bam.depth.gz	3.45846	4.26032	6.00226	2.94821	2	0.576194
223	M3F5_S162.dedup.overlapclipped.bam.depth.gz	2.6537	3.27895	4.72277	2.3178	1	0.561895
224	M3F61_S182.dedup.overlapclipped.bam.depth.gz	2.64333	3.58454	4.72415	2.26813	1	0.559536
225	M3F64_S183.dedup.overlapclipped.bam.depth.gz	2.61479	3.24223	4.54465	2.28802	1	0.575356
226	M3F6_S163.dedup.overlapclipped.bam.depth.gz	4.59145	5.4434	7.78521	4.14019	3	0.589765
227	M3F73_S184.dedup.overlapclipped.bam.depth.gz	3.31694	4.18119	5.73776	2.85091	2	0.57809
228	M3_F12_S287.dedup.overlapclipped.bam.depth.gz	6.62154	9.17189	10.8277	6.29368	4	0.611536
229	M3_F16_S288.dedup.overlapclipped.bam.depth.gz	2.29651	3.28113	4.17182	1.91453	1	0.55048
230	M5B10_S313.dedup.overlapclipped.bam.depth.gz	6.22587	7.20132	10.2199	5.71075	4	0.609188
231	M5B11_S316.dedup.overlapclipped.bam.depth.gz	3.35062	4.08992	5.77369	2.91814	2	0.580326
232	M5B12_S335.dedup.overlapclipped.bam.depth.gz	4.63681	5.61899	7.76197	4.16412	3	0.597376
233	M5B13_S339.dedup.overlapclipped.bam.depth.gz	4.51901	7.05737	7.62413	4.29926	3	0.592725
234	M5B14_S342.dedup.overlapclipped.bam.depth.gz	4.88816	6.05856	8.17029	4.50087	3	0.598284
235	M5B15_S355.dedup.overlapclipped.bam.depth.gz	3.76228	4.55968	6.38812	3.24616	2	0.58895
236	M5B18_S382.dedup.overlapclipped.bam.depth.gz	8.0118	9.05256	12.9168	7.48828	5	0.620263
237	M5B3_S76.dedup.overlapclipped.bam.depth.gz	2.05186	2.96207	3.78669	1.73197	1	0.54186
238	M5B4_S88.dedup.overlapclipped.bam.depth.gz	3.52829	4.8478	6.10811	3.28144	2	0.577639
239	M5B5_S289.dedup.overlapclipped.bam.depth.gz	3.96049	4.69778	6.7575	3.54773	2	0.586088
240	M5B6_S290.dedup.overlapclipped.bam.depth.gz	3.49906	4.56969	5.95431	3.18077	2	0.587651
241	M5B7_S291.dedup.overlapclipped.bam.depth.gz	7.51729	8.71699	12.24	6.93946	5	0.614156
242	M5B8_S292.dedup.overlapclipped.bam.depth.gz	5.90245	6.76657	9.75032	5.35283	4	0.605359
243	M5B9_S296.dedup.overlapclipped.bam.depth.gz	5.61217	6.33856	9.29771	5.13784	3	0.603608
244	M5F11_S230.dedup.overlapclipped.bam.depth.gz	3.49601	4.61556	6.09377	2.91215	2	0.573702
245	M5F12_S231.dedup.overlapclipped.bam.depth.gz	3.03426	3.67877	5.31447	2.66334	2	0.570942
246	M5F17_S185.dedup.overlapclipped.bam.depth.gz	2.52724	3.12272	4.34286	2.13937	1	0.58193
247	M5F24_S186.dedup.overlapclipped.bam.depth.gz	3.80731	4.56856	6.29562	3.27495	2	0.604756
248	M5F2_S232.dedup.overlapclipped.bam.depth.gz	2.37709	4.02831	4.30781	2.23539	1	0.55181
249	M5F31_S187.dedup.overlapclipped.bam.depth.gz	3.70546	5.62554	6.37458	3.41814	2	0.581286
250	M5F44_S188.dedup.overlapclipped.bam.depth.gz	3.20374	3.84407	5.59584	2.72414	2	0.572521
251	M5F49_S233.dedup.overlapclipped.bam.depth.gz	2.87446	3.50816	5.08683	2.4062	1	0.565079
252	M5F50_S189.dedup.overlapclipped.bam.depth.gz	4.17988	4.95489	7.11148	3.79513	2	0.587765
253	M5F51_S234.dedup.overlapclipped.bam.depth.gz	4.90484	6.91321	8.22432	4.58696	3	0.596382
254	M5F58_S235.dedup.overlapclipped.bam.depth.gz	2.88501	3.72323	5.10971	2.44142	1	0.564613
255	M5F75_S190.dedup.overlapclipped.bam.depth.gz	3.44548	4.15375	5.96601	2.99192	2	0.577518
256	M5F76_S191.dedup.overlapclipped.bam.depth.gz	3.97127	4.71146	6.79066	3.5223	2	0.584813
257	M5F79_S192.dedup.overlapclipped.bam.depth.gz	2.46667	3.41721	4.40354	2.22151	1	0.560156
258	M5F7_S236.dedup.overlapclipped.bam.depth.gz	2.30646	2.97796	4.20456	2.01703	1	0.548562
259	M5F84_S237.dedup.overlapclipped.bam.depth.gz	3.77923	4.81248	6.54941	3.23629	2	0.577034
260	M5F88_S238.dedup.overlapclipped.bam.depth.gz	2.79785	3.71488	4.97978	2.4428	1	0.561842
261	M5F96_S239.dedup.overlapclipped.bam.depth.gz	3.15612	4.3162	5.51929	2.80322	2	0.571835
262	M5F98_S240.dedup.overlapclipped.bam.depth.gz	2.77935	3.52476	4.90316	2.37723	1	0.566849
263	N1F10J_S305.dedup.overlapclipped.bam.depth.gz	2.28432	3.44284	4.21283	2.04504	1	0.54223
264	N1F11J_S306.dedup.overlapclipped.bam.depth.gz	2.86103	3.6509	4.9426	2.52726	1	0.578851
265	N1F12J_S307.dedup.overlapclipped.bam.depth.gz	1.52721	2.20722	3.0327	1.20062	1	0.503581
266	N1F13J_S308.dedup.overlapclipped.bam.depth.gz	0.988977	1.44656	2.21429	0.70253	0	0.446634
267	N1F14J_S309.dedup.overlapclipped.bam.depth.gz	1.23554	1.77955	2.60775	0.930352	0	0.473796
268	N1F16J_S310.dedup.overlapclipped.bam.depth.gz	0.794555	1.26438	1.99095	0.617471	0	0.399084
269	N1F17J_S311.dedup.overlapclipped.bam.depth.gz	1.1476	1.7892	2.47174	0.904348	0	0.46429
270	N1F18J_S312.dedup.overlapclipped.bam.depth.gz	2.07481	2.79074	3.85498	1.74245	1	0.538215
271	N1F1J_S314.dedup.overlapclipped.bam.depth.gz	2.46712	3.1088	4.45087	2.08404	1	0.554299
272	N1F20J_S315.dedup.overlapclipped.bam.depth.gz	1.7156	2.26835	3.17333	1.4758	1	0.540633
273	N1F21J_S320.dedup.overlapclipped.bam.depth.gz	5.23441	6.48002	8.70897	4.83739	3	0.601036
274	N1F22J_S317.dedup.overlapclipped.bam.depth.gz	3.0494	4.1697	5.04558	2.79683	2	0.604371
275	N1F24J_S318.dedup.overlapclipped.bam.depth.gz	2.89484	4.0501	5.12795	2.52586	1	0.564523
276	N1F25J_S319.dedup.overlapclipped.bam.depth.gz	3.87603	5.32932	6.60645	3.56007	2	0.586704
277	N1F26J_S301.dedup.overlapclipped.bam.depth.gz	1.60195	2.29713	3.11962	1.39837	1	0.513509
278	N1F29J_S321.dedup.overlapclipped.bam.depth.gz	1.48508	1.9893	2.95847	1.2137	1	0.501976
279	N1F3J_S322.dedup.overlapclipped.bam.depth.gz	5.1287	5.88897	8.51941	4.57599	3	0.602001
280	N1F5J_S323.dedup.overlapclipped.bam.depth.gz	0.625684	1.03362	1.7437	0.423856	0	0.358826
281	N1F8J_S324.dedup.overlapclipped.bam.depth.gz	2.63852	3.26247	4.44746	2.35536	1	0.593265
282	N1F9J_S325.dedup.overlapclipped.bam.depth.gz	4.01819	4.7069	6.38467	3.62164	2	0.62935
283	N2F1J_S326.dedup.overlapclipped.bam.depth.gz	2.32694	3.22316	4.23406	1.95904	1	0.549577
284	N2F2J_S327.dedup.overlapclipped.bam.depth.gz	2.76885	3.38672	4.91229	2.39454	1	0.563659
285	N2F31J_S328.dedup.overlapclipped.bam.depth.gz	5.37491	6.47992	8.98596	4.98689	3	0.598145
286	N2F32J_S346.dedup.overlapclipped.bam.depth.gz	3.44354	4.86604	5.9615	3.12163	2	0.577631
287	N2F33J_S329.dedup.overlapclipped.bam.depth.gz	4.78249	5.51945	8.01591	4.27968	3	0.596625
288	N2F34J_S302.dedup.overlapclipped.bam.depth.gz	3.33851	4.07859	5.78187	2.97163	2	0.57741
289	N2F36J_S331.dedup.overlapclipped.bam.depth.gz	2.20291	3.12067	4.03938	1.96064	1	0.545358
290	N2F39J_S332.dedup.overlapclipped.bam.depth.gz	3.64304	4.52057	6.25016	3.23731	2	0.582872
291	N2F3J_S333.dedup.overlapclipped.bam.depth.gz	5.36479	6.84625	8.896	5.07206	3	0.603056
292	N2F42J_S334.dedup.overlapclipped.bam.depth.gz	2.61839	3.21289	4.6662	2.32862	1	0.561139
293	N2F45J_S336.dedup.overlapclipped.bam.depth.gz	0.699979	1.23273	1.92036	0.545613	0	0.364504
294	N2F46J_S337.dedup.overlapclipped.bam.depth.gz	3.70511	4.45041	6.37312	3.29345	2	0.581365
295	N2F49J_S338.dedup.overlapclipped.bam.depth.gz	2.93668	3.74569	5.19241	2.49369	1	0.565573
296	N2F52J_S340.dedup.overlapclipped.bam.depth.gz	1.5502	2.09984	3.0588	1.21089	1	0.506799
297	N2F53J_S299.dedup.overlapclipped.bam.depth.gz	1.65478	2.19241	3.18973	1.43521	1	0.518782
298	N2F55J_S341.dedup.overlapclipped.bam.depth.gz	5.21152	6.52124	8.65318	4.72395	3	0.602266
299	N2F58J_S343.dedup.overlapclipped.bam.depth.gz	2.57652	3.30111	4.6116	2.20568	1	0.558706
300	N2F59J_S344.dedup.overlapclipped.bam.depth.gz	2.13903	3.0882	4.00335	1.82963	1	0.534311
301	N2F5J_S345.dedup.overlapclipped.bam.depth.gz	2.76729	3.88576	4.96291	2.28495	1	0.557595
302	N3F10J_S347.dedup.overlapclipped.bam.depth.gz	4.72671	6.41395	7.39937	4.45746	3	0.638799
303	N3F11J_S348.dedup.overlapclipped.bam.depth.gz	3.24315	4.62219	5.65405	2.9016	2	0.573597
304	N3F13J_S349.dedup.overlapclipped.bam.depth.gz	1.86724	2.45956	3.51988	1.48826	1	0.530484
305	N3F14J_S298.dedup.overlapclipped.bam.depth.gz	2.15156	2.79743	3.95482	1.79078	1	0.544035
306	N3F15J_S350.dedup.overlapclipped.bam.depth.gz	2.73586	4.81349	5.00916	2.41803	1	0.546171
307	N3F16J_S351.dedup.overlapclipped.bam.depth.gz	6.02361	6.37579	9.27811	5.58653	5	0.649228
				6.00598

## Sheet: MappingRates
Sample	Symbiont Mapping Rate	Coral Mapping rate
_10HB_O_S84_L003_trim_R1.fastq.gz	0.25% overall alignment rate	88.17% overall alignment rate
_10N_O_S35_L003_trim_R1.fastq.gz	0.97% overall alignment rate	87.90% overall alignment rate
_11HB_O_S85_L003_trim_R1.fastq.gz	2.55% overall alignment rate	87.77% overall alignment rate
_11N_O_S36_L003_trim_R1.fastq.gz	5.28% overall alignment rate	86.14% overall alignment rate
_12N_O_S37_L003_trim_R1.fastq.gz	1.22% overall alignment rate	86.97% overall alignment rate
_13HB_O_S86_L003_trim_R1.fastq.gz	0.51% overall alignment rate	88.63% overall alignment rate
_13N_O_S38_L003_trim_R1.fastq.gz	0.74% overall alignment rate	88.78% overall alignment rate
_14HB_O_S87_L003_trim_R1.fastq.gz	1.74% overall alignment rate	88.29% overall alignment rate
_14N_O_S39_L003_trim_R1.fastq.gz	1.21% overall alignment rate	88.09% overall alignment rate
_15HB_O_S93_L003_trim_R1.fastq.gz	1.29% overall alignment rate	88.09% overall alignment rate
_15N_O_S40_L003_trim_R1.fastq.gz	2.21% overall alignment rate	87.61% overall alignment rate
_16E_O_S12_L003_trim_R1.fastq.gz	0.06% overall alignment rate	89.27% overall alignment rate
_16HB_O_S89_L003_trim_R1.fastq.gz	0.06% overall alignment rate	89.50% overall alignment rate
_M2F119_S258_L003_trim_R1.fastq.gz	0.08% overall alignment rate	88.99% overall alignment rate
_M2F125_S259_L003_trim_R1.fastq.gz	0.07% overall alignment rate	89.26% overall alignment rate
_M2F134_S260_L003_trim_R1.fastq.gz	0.06% overall alignment rate	89.31% overall alignment rate
_M2F135_S261_L003_trim_R1.fastq.gz	0.06% overall alignment rate	89.32% overall alignment rate
_M2F139_S262_L003_trim_R1.fastq.gz	0.04% overall alignment rate	89.44% overall alignment rate
_M2F144_S263_L003_trim_R1.fastq.gz	0.05% overall alignment rate	89.26% overall alignment rate
_M2F146_S264_L003_trim_R1.fastq.gz	0.06% overall alignment rate	88.91% overall alignment rate
_M2F164_S213_L003_trim_R1.fastq.gz	0.11% overall alignment rate	89.28% overall alignment rate
_M2F166_S214_L003_trim_R1.fastq.gz	0.05% overall alignment rate	89.13% overall alignment rate
_M2F171_S265_L003_trim_R1.fastq.gz	0.12% overall alignment rate	88.74% overall alignment rate
_M2F173_S215_L003_trim_R1.fastq.gz	0.04% overall alignment rate	88.89% overall alignment rate
_M2F188_S266_L003_trim_R1.fastq.gz	0.06% overall alignment rate	89.13% overall alignment rate
_M2F194_S267_L003_trim_R1.fastq.gz	0.13% overall alignment rate	89.14% overall alignment rate
_M2F194_S267_L003_trim_R1.fastq.gz	0.04% overall alignment rate	89.41% overall alignment rate
_M2F209_S268_L003_trim_R1.fastq.gz	0.04% overall alignment rate	89.38% overall alignment rate
_M2F211_S221_L003_trim_R1.fastq.gz	0.08% overall alignment rate	88.42% overall alignment rate
_M2F233_S269_L003_trim_R1.fastq.gz	0.07% overall alignment rate	88.93% overall alignment rate
_M2F235_S270_L003_trim_R1.fastq.gz	0.04% overall alignment rate	89.61% overall alignment rate
_M2F236_S271_L003_trim_R1.fastq.gz	0.08% overall alignment rate	89.80% overall alignment rate
_M2F238_S272_L003_trim_R1.fastq.gz	0.20% overall alignment rate	89.44% overall alignment rate
_M2_C267_S297_L003_trim_R1.fastq.gz	0.06% overall alignment rate	89.50% overall alignment rate
_M2_C_268_S304_L003_trim_R1.fastq.gz	0.13% overall alignment rate	89.22% overall alignment rate
_M3C78_S225_L003_trim_R1.fastq.gz	0.04% overall alignment rate	89.09% overall alignment rate
_M3C79_S164_L003_trim_R1.fastq.gz	0.69% overall alignment rate	89.42% overall alignment rate
_M3C81_S165_L003_trim_R1.fastq.gz	0.07% overall alignment rate	89.38% overall alignment rate
_M3C83_S226_L003_trim_R1.fastq.gz	0.05% overall alignment rate	89.60% overall alignment rate
_M3C83_S226_L003_trim_R1.fastq.gz	0.10% overall alignment rate	89.70% overall alignment rate
_M3C86_S227_L003_trim_R1.fastq.gz	0.05% overall alignment rate	89.35% overall alignment rate
_M3C87_S228_L003_trim_R1.fastq.gz	0.04% overall alignment rate	89.54% overall alignment rate
_M3C88_S166_L003_trim_R1.fastq.gz	0.06% overall alignment rate	89.19% overall alignment rate
_M3C89_S167_L003_trim_R1.fastq.gz	0.07% overall alignment rate	89.47% overall alignment rate
_M3C90_S168_L003_trim_R1.fastq.gz	0.10% overall alignment rate	89.41% overall alignment rate
_M3C93_S169_L003_trim_R1.fastq.gz	0.12% overall alignment rate	89.16% overall alignment rate
_M3C95_S170_L003_trim_R1.fastq.gz	0.10% overall alignment rate	89.35% overall alignment rate
_M3C96_S171_L003_trim_R1.fastq.gz	0.07% overall alignment rate	89.30% overall alignment rate
_M3C97_S172_L003_trim_R1.fastq.gz	0.12% overall alignment rate	89.42% overall alignment rate
_M3C98_S173_L003_trim_R1.fastq.gz	0.09% overall alignment rate	89.34% overall alignment rate
_M3F10_S16_L003_trim_R1.fastq.gz	0.06% overall alignment rate	88.79% overall alignment rate
_M3F11_S23_L003_trim_R1.fastq.gz	0.05% overall alignment rate	89.15% overall alignment rate
_M3F11_S23_L003_trim_R1.fastq.gz	0.29% overall alignment rate	89.61% overall alignment rate
_M3F12_S24_L003_trim_R1.fastq.gz	4.16% overall alignment rate	87.58% overall alignment rate
_M3F13_S151_L003_trim_R1.fastq.gz	1.28% overall alignment rate	86.12% overall alignment rate
_M3F14_S152_L003_trim_R1.fastq.gz	3.00% overall alignment rate	87.83% overall alignment rate
_M3F15_S153_L003_trim_R1.fastq.gz	0.40% overall alignment rate	88.19% overall alignment rate
_M3F16_S32_L003_trim_R1.fastq.gz	0.54% overall alignment rate	88.78% overall alignment rate
_M3F17_S154_L003_trim_R1.fastq.gz	1.44% overall alignment rate	88.20% overall alignment rate
_M3F23_S174_L003_trim_R1.fastq.gz	0.03% overall alignment rate	89.50% overall alignment rate
_M3F32_S155_L003_trim_R1.fastq.gz	0.03% overall alignment rate	89.54% overall alignment rate
_M3F34_S156_L003_trim_R1.fastq.gz	0.05% overall alignment rate	89.28% overall alignment rate
_M3F36_S157_L003_trim_R1.fastq.gz	0.04% overall alignment rate	89.29% overall alignment rate
_M3F37_S158_L003_trim_R1.fastq.gz	0.09% overall alignment rate	89.43% overall alignment rate
_M3F40_S160_L003_trim_R1.fastq.gz	0.20% overall alignment rate	89.13% overall alignment rate
_M3F40_S160_L003_trim_R1.fastq.gz	0.06% overall alignment rate	89.75% overall alignment rate
_M3F41_S161_L003_trim_R1.fastq.gz	7.49% overall alignment rate	85.22% overall alignment rate
_M3F44_S175_L003_trim_R1.fastq.gz	13.63% overall alignment rate	81.54% overall alignment rate
_M3F4_S159_L003_trim_R1.fastq.gz	10.92% overall alignment rate	83.45% overall alignment rate
_M3F51_S176_L003_trim_R1.fastq.gz	2.57% overall alignment rate	88.42% overall alignment rate
_M3F52_S177_L003_trim_R1.fastq.gz	8.75% overall alignment rate	84.93% overall alignment rate
_M3F53_S178_L003_trim_R1.fastq.gz	5.09% overall alignment rate	86.56% overall alignment rate
_M3F56_S179_L003_trim_R1.fastq.gz	2.75% overall alignment rate	87.80% overall alignment rate
_M3F57_S180_L003_trim_R1.fastq.gz	6.83% overall alignment rate	86.03% overall alignment rate
_M3F58_S181_L003_trim_R1.fastq.gz	6.54% overall alignment rate	85.45% overall alignment rate
_M3F5_S162_L003_trim_R1.fastq.gz	4.68% overall alignment rate	86.80% overall alignment rate
_M3F61_S182_L003_trim_R1.fastq.gz	4.37% overall alignment rate	87.40% overall alignment rate
_M3F64_S183_L003_trim_R1.fastq.gz	4.65% overall alignment rate	86.95% overall alignment rate
_M3F64_S183_L003_trim_R1.fastq.gz	2.96% overall alignment rate	87.15% overall alignment rate
_M3F6_S163_L003_trim_R1.fastq.gz	8.51% overall alignment rate	84.72% overall alignment rate
_M3F73_S184_L003_trim_R1.fastq.gz	8.32% overall alignment rate	84.92% overall alignment rate
_M3_F12_S287_L003_trim_R1.fastq.gz	7.33% overall alignment rate	85.33% overall alignment rate
_M3_F16_S288_L003_trim_R1.fastq.gz	8.48% overall alignment rate	84.66% overall alignment rate
_M5B10_S313_L003_trim_R1.fastq.gz	7.92% overall alignment rate	84.29% overall alignment rate
_M5B11_S316_L003_trim_R1.fastq.gz	8.32% overall alignment rate	85.28% overall alignment rate
_M5B12_S335_L003_trim_R1.fastq.gz	2.90% overall alignment rate	87.96% overall alignment rate
_M5B13_S339_L003_trim_R1.fastq.gz	10.76% overall alignment rate	82.93% overall alignment rate
_M5B14_S342_L003_trim_R1.fastq.gz	5.43% overall alignment rate	85.51% overall alignment rate
_M5B15_S355_L003_trim_R1.fastq.gz	13.81% overall alignment rate	81.58% overall alignment rate
_M5B18_S382_L003_trim_R1.fastq.gz	0.42% overall alignment rate	86.79% overall alignment rate
_M5B3_S76_L003_trim_R1.fastq.gz	4.34% overall alignment rate	87.23% overall alignment rate
_M5B3_S76_L003_trim_R1.fastq.gz	0.45% overall alignment rate	85.63% overall alignment rate
_M5B4_S88_L003_trim_R1.fastq.gz	2.80% overall alignment rate	87.87% overall alignment rate
_M5B5_S289_L003_trim_R1.fastq.gz	5.19% overall alignment rate	86.42% overall alignment rate
_M5B6_S290_L003_trim_R1.fastq.gz	7.90% overall alignment rate	85.11% overall alignment rate
_M5B7_S291_L003_trim_R1.fastq.gz	4.32% overall alignment rate	84.47% overall alignment rate
_M5B8_S292_L003_trim_R1.fastq.gz	5.02% overall alignment rate	86.24% overall alignment rate
_M5B9_S296_L003_trim_R1.fastq.gz	5.08% overall alignment rate	86.84% overall alignment rate
_M5F11_S230_L003_trim_R1.fastq.gz	3.62% overall alignment rate	87.22% overall alignment rate
_M5F12_S231_L003_trim_R1.fastq.gz	5.73% overall alignment rate	86.68% overall alignment rate
_M5F17_S185_L003_trim_R1.fastq.gz	6.21% overall alignment rate	86.07% overall alignment rate
_M5F24_S186_L003_trim_R1.fastq.gz	6.92% overall alignment rate	85.16% overall alignment rate
_M5F2_S232_L003_trim_R1.fastq.gz	6.09% overall alignment rate	85.81% overall alignment rate
_M5F31_S187_L003_trim_R1.fastq.gz	2.62% overall alignment rate	88.10% overall alignment rate
_20N_O_S52_L003_trim_R1.fastq.gz	3.53% overall alignment rate	87.91% overall alignment rate
_217OC_S293_L003_trim_R1.fastq.gz	2.90% overall alignment rate	88.14% overall alignment rate
_21N_O_S53_L003_trim_R1.fastq.gz	2.41% overall alignment rate	88.20% overall alignment rate
_226OC_S294_L003_trim_R1.fastq.gz	1.90% overall alignment rate	87.92% overall alignment rate
_227OC_S62_L003_trim_R1.fastq.gz	3.67% overall alignment rate	87.48% overall alignment rate
_228OC_S63_L003_trim_R1.fastq.gz	17.34% overall alignment rate	78.85% overall alignment rate
_22E_O_S18_L003_trim_R1.fastq.gz	5.50% overall alignment rate	86.44% overall alignment rate
_22N_O_S54_L003_trim_R1.fastq.gz	14.13% overall alignment rate	82.35% overall alignment rate
_23E_O_S19_L003_trim_R1.fastq.gz	14.37% overall alignment rate	82.01% overall alignment rate
_23N_O_S55_L003_trim_R1.fastq.gz	5.40% overall alignment rate	87.99% overall alignment rate
_248OC_S73_L003_trim_R1.fastq.gz	3.45% overall alignment rate	87.92% overall alignment rate
_24E_O_S20_L003_trim_R1.fastq.gz	0.53% overall alignment rate	89.24% overall alignment rate
_24HB_O_S94_L003_trim_R1.fastq.gz	1.46% overall alignment rate	88.47% overall alignment rate
_M5F31_S187_L003_trim_R1.fastq.gz	0.85% overall alignment rate	88.45% overall alignment rate
_M5F44_S188_L003_trim_R1.fastq.gz	0.80% overall alignment rate	88.96% overall alignment rate
_M5F49_S233_L003_trim_R1.fastq.gz	1.37% overall alignment rate	88.87% overall alignment rate
_M5F50_S189_L003_trim_R1.fastq.gz	3.34% overall alignment rate	88.01% overall alignment rate
_M5F51_S234_L003_trim_R1.fastq.gz	1.64% overall alignment rate	88.19% overall alignment rate
_M5F58_S235_L003_trim_R1.fastq.gz	1.56% overall alignment rate	88.75% overall alignment rate
_M5F75_S190_L003_trim_R1.fastq.gz	1.78% overall alignment rate	87.97% overall alignment rate
_M5F76_S191_L003_trim_R1.fastq.gz	0.75% overall alignment rate	88.76% overall alignment rate
_M5F79_S192_L003_trim_R1.fastq.gz	0.50% overall alignment rate	89.29% overall alignment rate
_M5F7_S236_L003_trim_R1.fastq.gz	0.53% overall alignment rate	89.36% overall alignment rate
_M5F84_S237_L003_trim_R1.fastq.gz	0.83% overall alignment rate	89.00% overall alignment rate
_M5F88_S238_L003_trim_R1.fastq.gz	0.42% overall alignment rate	89.05% overall alignment rate
_M5F96_S239_L003_trim_R1.fastq.gz	1.84% overall alignment rate	88.48% overall alignment rate
_M5F96_S239_L003_trim_R1.fastq.gz	1.69% overall alignment rate	88.46% overall alignment rate
_M5F98_S240_L003_trim_R1.fastq.gz	3.46% overall alignment rate	87.95% overall alignment rate
_N1F10J_S305_L003_trim_R1.fastq.gz	1.25% overall alignment rate	87.98% overall alignment rate
_N1F11J_S306_L003_trim_R1.fastq.gz	0.47% overall alignment rate	89.09% overall alignment rate
_N1F12J_S307_L003_trim_R1.fastq.gz	9.45% overall alignment rate	87.19% overall alignment rate
_N1F13J_S308_L003_trim_R1.fastq.gz	1.90% overall alignment rate	88.61% overall alignment rate
_N1F14J_S309_L003_trim_R1.fastq.gz	8.77% overall alignment rate	85.28% overall alignment rate
_N1F16J_S310_L003_trim_R1.fastq.gz	5.49% overall alignment rate	86.92% overall alignment rate
_N1F17J_S311_L003_trim_R1.fastq.gz	5.24% overall alignment rate	87.51% overall alignment rate
_N1F18J_S312_L003_trim_R1.fastq.gz	5.45% overall alignment rate	85.95% overall alignment rate
_N1F1J_S314_L003_trim_R1.fastq.gz	14.28% overall alignment rate	81.33% overall alignment rate
_N1F20J_S315_L003_trim_R1.fastq.gz	12.07% overall alignment rate	82.59% overall alignment rate
_N1F21J_S320_L003_trim_R1.fastq.gz	9.70% overall alignment rate	83.20% overall alignment rate
_N1F21J_S320_L003_trim_R1.fastq.gz	0.22% overall alignment rate	89.06% overall alignment rate
_N1F22J_S317_L003_trim_R1.fastq.gz	3.50% overall alignment rate	87.09% overall alignment rate
_N1F24J_S318_L003_trim_R1.fastq.gz	0.65% overall alignment rate	88.78% overall alignment rate
_N1F25J_S319_L003_trim_R1.fastq.gz	1.48% overall alignment rate	88.02% overall alignment rate
_N1F26J_S301_L003_trim_R1.fastq.gz	1.21% overall alignment rate	87.75% overall alignment rate
_N1F29J_S321_L003_trim_R1.fastq.gz	0.88% overall alignment rate	88.40% overall alignment rate
_N1F3J_S322_L003_trim_R1.fastq.gz	4.65% overall alignment rate	86.38% overall alignment rate
_N1F5J_S323_L003_trim_R1.fastq.gz	0.11% overall alignment rate	89.46% overall alignment rate
_N1F8J_S324_L003_trim_R1.fastq.gz	0.26% overall alignment rate	89.18% overall alignment rate
_N1F9J_S325_L003_trim_R1.fastq.gz	0.12% overall alignment rate	89.23% overall alignment rate
_N2F1J_S326_L003_trim_R1.fastq.gz	0.54% overall alignment rate	89.04% overall alignment rate
_N2F2J_S327_L003_trim_R1.fastq.gz	1.24% overall alignment rate	89.02% overall alignment rate
_N2F31J_S328_L003_trim_R1.fastq.gz	0.44% overall alignment rate	89.03% overall alignment rate
_N2F31J_S328_L003_trim_R1.fastq.gz	0.71% overall alignment rate	89.34% overall alignment rate
_N2F32J_S346_L003_trim_R1.fastq.gz	0.07% overall alignment rate	89.52% overall alignment rate
_N2F33J_S329_L003_trim_R1.fastq.gz	0.04% overall alignment rate	89.15% overall alignment rate
_N2F34J_S302_L003_trim_R1.fastq.gz	0.14% overall alignment rate	89.27% overall alignment rate
_N2F36J_S331_L003_trim_R1.fastq.gz	1.00% overall alignment rate	88.95% overall alignment rate
_N2F39J_S332_L003_trim_R1.fastq.gz	1.04% overall alignment rate	89.25% overall alignment rate
_N2F3J_S333_L003_trim_R1.fastq.gz	0.43% overall alignment rate	89.26% overall alignment rate
_N2F42J_S334_L003_trim_R1.fastq.gz	0.27% overall alignment rate	89.07% overall alignment rate
_N2F45J_S336_L003_trim_R1.fastq.gz	0.09% overall alignment rate	89.09% overall alignment rate
_N2F46J_S337_L003_trim_R1.fastq.gz	1.49% overall alignment rate	88.79% overall alignment rate
_N2F49J_S338_L003_trim_R1.fastq.gz	0.40% overall alignment rate	89.04% overall alignment rate
_N2F52J_S340_L003_trim_R1.fastq.gz	0.30% overall alignment rate	89.16% overall alignment rate
_N2F53J_S299_L003_trim_R1.fastq.gz	0.04% overall alignment rate	89.29% overall alignment rate
_N2F53J_S299_L003_trim_R1.fastq.gz	0.04% overall alignment rate	89.33% overall alignment rate
_N2F55J_S341_L003_trim_R1.fastq.gz	0.06% overall alignment rate	89.45% overall alignment rate
_N2F58J_S343_L003_trim_R1.fastq.gz	0.10% overall alignment rate	89.52% overall alignment rate
_N2F59J_S344_L003_trim_R1.fastq.gz	0.05% overall alignment rate	89.27% overall alignment rate
_N2F5J_S345_L003_trim_R1.fastq.gz	0.42% overall alignment rate	89.62% overall alignment rate
_N3F10J_S347_L003_trim_R1.fastq.gz	2.36% overall alignment rate	87.79% overall alignment rate
_N3F11J_S348_L003_trim_R1.fastq.gz	2.23% overall alignment rate	86.93% overall alignment rate
_N3F13J_S349_L003_trim_R1.fastq.gz	0.74% overall alignment rate	88.87% overall alignment rate
_N3F14J_S298_L003_trim_R1.fastq.gz	3.08% overall alignment rate	86.98% overall alignment rate
_N3F15J_S350_L003_trim_R1.fastq.gz	0.41% overall alignment rate	88.82% overall alignment rate
_N3F16J_S351_L003_trim_R1.fastq.gz	0.06% overall alignment rate	89.22% overall alignment rate
_N3F17J_S352_L003_trim_R1.fastq.gz	0.06% overall alignment rate	89.07% overall alignment rate
_N3F18_S374_L003_trim_R1.fastq.gz	0.04% overall alignment rate	89.24% overall alignment rate
_N3F18_S374_L003_trim_R1.fastq.gz	0.05% overall alignment rate	89.15% overall alignment rate
_N3F19J_S353_L003_trim_R1.fastq.gz	0.04% overall alignment rate	89.46% overall alignment rate
_N3F1J_S354_L003_trim_R1.fastq.gz	0.04% overall alignment rate	88.96% overall alignment rate
_N3F22J_S356_L003_trim_R1.fastq.gz	0.04% overall alignment rate	89.44% overall alignment rate
_N3F24J_S357_L003_trim_R1.fastq.gz	2.75% overall alignment rate	88.26% overall alignment rate
_N3F25J_S358_L003_trim_R1.fastq.gz	0.10% overall alignment rate	89.41% overall alignment rate
_N3F28J_S359_L003_trim_R1.fastq.gz	0.12% overall alignment rate	89.74% overall alignment rate
_N3F29J_S360_L003_trim_R1.fastq.gz	5.32% overall alignment rate	87.13% overall alignment rate
_N3F2J_S361_L003_trim_R1.fastq.gz	7.94% overall alignment rate	85.80% overall alignment rate
_N3F3J_S362_L003_trim_R1.fastq.gz	0.10% overall alignment rate	89.18% overall alignment rate
_N3F5J_S363_L003_trim_R1.fastq.gz	0.26% overall alignment rate	89.52% overall alignment rate
_N3F7J_S366_L003_trim_R1.fastq.gz	0.14% overall alignment rate	88.65% overall alignment rate
_N3F8J_S364_L003_trim_R1.fastq.gz	2.08% overall alignment rate	88.57% overall alignment rate
_N3F8J_S364_L003_trim_R1.fastq.gz	0.08% overall alignment rate	89.32% overall alignment rate
_N3F9J_S365_L003_trim_R1.fastq.gz	0.09% overall alignment rate	88.91% overall alignment rate
_N5F10J_S367_L003_trim_R1.fastq.gz	N/A	N/A
_N5F11J_S368_L003_trim_R1.fastq.gz	N/A	N/A
_N5F13J_S384_L003_trim_R1.fastq.gz	N/A	N/A
_N5F14J_S303_L003_trim_R1.fastq.gz	N/A	N/A
_N5F15J_S300_L003_trim_R1.fastq.gz	N/A	N/A
_N5F17J_S369_L003_trim_R1.fastq.gz	N/A	N/A
_N5F18J_S381_L003_trim_R1.fastq.gz	N/A	N/A
_N5F19J_S370_L003_trim_R1.fastq.gz	N/A	N/A
_N5F1J_S371_L003_trim_R1.fastq.gz	N/A	N/A
_N5F20J_S372_L003_trim_R1.fastq.gz	N/A	N/A
_N5F21J_S373_L003_trim_R1.fastq.gz	N/A	N/A
_N5F21J_S373_L003_trim_R1.fastq.gz	N/A	N/A
_N5F26J_S375_L003_trim_R1.fastq.gz	N/A	N/A
_N5F29J_S376_L003_trim_R1.fastq.gz	N/A	N/A
_N5F30J_S377_L003_trim_R1.fastq.gz	N/A	N/A
_N5F3J_S378_L003_trim_R1.fastq.gz	N/A	N/A
_N5F7J_S380_L003_trim_R1.fastq.gz	N/A	N/A
_N5F8J_S383_L003_trim_R1.fastq.gz	N/A	N/A
_O2C217_S281_L003_trim_R1.fastq.gz	N/A	N/A
_O2C226_S282_L003_trim_R1.fastq.gz	N/A	N/A
_O2C228_S283_L003_trim_R1.fastq.gz	N/A	N/A
_O2C248_S284_L003_trim_R1.fastq.gz	N/A	N/A
_O2C255_S285_L003_trim_R1.fastq.gz	N/A	N/A
_O2C257_S286_L003_trim_R1.fastq.gz	N/A	N/A
_O2C257_S286_L003_trim_R1.fastq.gz	N/A	N/A
_O2C262_S64_L003_trim_R1.fastq.gz	N/A	N/A
_O2C266_S199_L003_trim_R1.fastq.gz	N/A	N/A
_O2C270_S17_L003_trim_R1.fastq.gz	N/A	N/A
_O2C271_S295_L003_trim_R1.fastq.gz	N/A	N/A
_O2F301_S72_L003_trim_R1.fastq.gz	N/A	N/A
_O2F311_S216_L003_trim_R1.fastq.gz	N/A	N/A
_O2F312_S273_L003_trim_R1.fastq.gz	N/A	N/A
_O2F313_S274_L003_trim_R1.fastq.gz	N/A	N/A
_O2F314_S275_L003_trim_R1.fastq.gz	N/A	N/A
_O2F316_S276_L003_trim_R1.fastq.gz	N/A	N/A
_O2F317_S277_L003_trim_R1.fastq.gz	N/A	N/A
_O2F318_S278_L003_trim_R1.fastq.gz	N/A	N/A
_O2F318_S278_L003_trim_R1.fastq.gz	N/A	N/A
_O2F319_S279_L003_trim_R1.fastq.gz	N/A	N/A
_O2F320_S280_L003_trim_R1.fastq.gz	N/A	N/A
_O2_C_270_S229_L003_trim_R1.fastq.gz	N/A	N/A
_O5F26_S194_L003_trim_R1.fastq.gz	N/A	N/A
_O5F27_S195_L003_trim_R1.fastq.gz	N/A	N/A
_O5F28_S196_L003_trim_R1.fastq.gz	N/A	N/A
_O5F29_S197_L003_trim_R1.fastq.gz	N/A	N/A
_O5F30_S198_L003_trim_R1.fastq.gz	N/A	N/A
_O5F35_S200_L003_trim_R1.fastq.gz	N/A	N/A
_O5F39_S201_L003_trim_R1.fastq.gz	N/A	N/A
_O5F47_S202_L003_trim_R1.fastq.gz	N/A	N/A
_O5F49_S203_L003_trim_R1.fastq.gz	N/A	N/A
_24HB_O_S94_L003_trim_R1.fastq.gz	N/A	N/A
_255OC_S74_L003_trim_R1.fastq.gz	N/A	N/A
_257OC_S65_L003_trim_R1.fastq.gz	N/A	N/A
_259OC_S66_L003_trim_R1.fastq.gz	N/A	N/A
_25N_O_S56_L003_trim_R1.fastq.gz	N/A	N/A
_262OC_S57_L003_trim_R1.fastq.gz	N/A	N/A
_263OC_S67_L003_trim_R1.fastq.gz	N/A	N/A
_266OC_S58_L003_trim_R1.fastq.gz	N/A	N/A
_269OC_S59_L003_trim_R1.fastq.gz	N/A	N/A
_26E_O_S21_L003_trim_R1.fastq.gz	N/A	N/A
_26HB_O_S91_L003_trim_R1.fastq.gz	N/A	N/A
_26N_O_S49_L003_trim_R1.fastq.gz	N/A	N/A
_270OC_S68_L003_trim_R1.fastq.gz	N/A	N/A
_O5F49_S203_L003_trim_R1.fastq.gz	N/A	N/A
_O5F54_S204_L003_trim_R1.fastq.gz	N/A	N/A
_O5F55_S205_L003_trim_R1.fastq.gz	N/A	N/A
_O5F59_S206_L003_trim_R1.fastq.gz	N/A	N/A
_O5F62_S207_L003_trim_R1.fastq.gz	N/A	N/A
_O5F64_S208_L003_trim_R1.fastq.gz	N/A	N/A
_O5F65_S209_L003_trim_R1.fastq.gz	N/A	N/A
_O5F66_S210_L003_trim_R1.fastq.gz	N/A	N/A
_O5F6_S241_L003_trim_R1.fastq.gz	N/A	N/A
_O5F74_S211_L003_trim_R1.fastq.gz	N/A	N/A
_O5F77_S212_L003_trim_R1.fastq.gz	N/A	N/A
_O_2C266_S11_L003_trim_R1.fastq.gz	N/A	N/A
_Undetermined_S0_L003_trim_R1.fastq.gz	N/A	N/A
_Undetermined_S0_L003_trim_R1.fastq.gz	N/A	N/A
_270OC_S68_L003_trim_R1.fastq.gz	N/A	N/A
_271OC_S69_L003_trim_R1.fastq.gz	N/A	N/A
_27E_O_S22_L003_trim_R1.fastq.gz	N/A	N/A
_27N_O_S50_L003_trim_R1.fastq.gz	N/A	N/A
_28HB_O_S95_L003_trim_R1.fastq.gz	N/A	N/A
_29E_O_S10_L003_trim_R1.fastq.gz	N/A	N/A
_29HB_O_S92_L003_trim_R1.fastq.gz	N/A	N/A
_2E_O_S2_L003_trim_R1.fastq.gz	N/A	N/A
_2HB_O_S77_L003_trim_R1.fastq.gz	N/A	N/A
_2N_O_S27_L003_trim_R1.fastq.gz	N/A	N/A
_303OF_S70_L003_trim_R1.fastq.gz	N/A	N/A
_304OF_S71_L003_trim_R1.fastq.gz	N/A	N/A
_305OF_S75_L003_trim_R1.fastq.gz	N/A	N/A
_305OF_S75_L003_trim_R1.fastq.gz	N/A	N/A
_30E_O_S25_L003_trim_R1.fastq.gz	N/A	N/A
_30HB_O_S96_L003_trim_R1.fastq.gz	N/A	N/A
_311OF_S43_L003_trim_R1.fastq.gz	N/A	N/A
_312OF_S44_L003_trim_R1.fastq.gz	N/A	N/A
_313OF_S45_L003_trim_R1.fastq.gz	N/A	N/A
_314OF_S46_L003_trim_R1.fastq.gz	N/A	N/A
_316OF_S60_L003_trim_R1.fastq.gz	N/A	N/A
_317OF_S47_L003_trim_R1.fastq.gz	N/A	N/A
_320OF_S61_L003_trim_R1.fastq.gz	N/A	N/A
_324OF_S48_L003_trim_R1.fastq.gz	N/A	N/A
_3E_O_S3_L003_trim_R1.fastq.gz	N/A	N/A
_3HB_O_S78_L003_trim_R1.fastq.gz	N/A	N/A
_3HB_O_S78_L003_trim_R1.fastq.gz	N/A	N/A
_3N_O_S28_L003_trim_R1.fastq.gz	N/A	N/A
_4E_O_S4_L003_trim_R1.fastq.gz	N/A	N/A
_4HB_O_S79_L003_trim_R1.fastq.gz	N/A	N/A
_4N_O_S29_L003_trim_R1.fastq.gz	N/A	N/A
_5E_O_S5_L003_trim_R1.fastq.gz	N/A	N/A
_5HB_O_S80_L003_trim_R1.fastq.gz	N/A	N/A
_5N_O_S30_L003_trim_R1.fastq.gz	N/A	N/A
_6E_O_S6_L003_trim_R1.fastq.gz	N/A	N/A
_6HB_O_S81_L003_trim_R1.fastq.gz	N/A	N/A
_6N_O_S31_L003_trim_R1.fastq.gz	N/A	N/A
_7E_O_S7_L003_trim_R1.fastq.gz	N/A	N/A
_8E_O_S8_L003_trim_R1.fastq.gz	N/A	N/A
_8E_O_S8_L003_trim_R1.fastq.gz	N/A	N/A
_8HB_O_S82_L003_trim_R1.fastq.gz	N/A	N/A
_9HB_O_S83_L003_trim_R1.fastq.gz	N/A	N/A
_M1B01_S97_L003_trim_R1.fastq.gz	N/A	N/A
_M1B10_S98_L003_trim_R1.fastq.gz	N/A	N/A
_M1B11_S99_L003_trim_R1.fastq.gz	N/A	N/A
_M1B12_S100_L003_trim_R1.fastq.gz	N/A	N/A
_M1B13_S101_L003_trim_R1.fastq.gz	N/A	N/A
_M1B14_S102_L003_trim_R1.fastq.gz	N/A	N/A
_M1B15_S103_L003_trim_R1.fastq.gz	N/A	N/A
_M1B17_S104_L003_trim_R1.fastq.gz	N/A	N/A
_M1B18_S105_L003_trim_R1.fastq.gz	N/A	N/A
_M1B19_S106_L003_trim_R1.fastq.gz	N/A	N/A
_M1B19_S106_L003_trim_R1.fastq.gz	N/A	N/A
_M1B1_S193_L003_trim_R1.fastq.gz	N/A	N/A
_M1B20_S107_L003_trim_R1.fastq.gz	N/A	N/A
_M1B21_S108_L003_trim_R1.fastq.gz	N/A	N/A
_M1B22_S109_L003_trim_R1.fastq.gz	N/A	N/A
_M1B23_S110_L003_trim_R1.fastq.gz	N/A	N/A
_M1B24_S111_L003_trim_R1.fastq.gz	N/A	N/A
_M1B25_S112_L003_trim_R1.fastq.gz	N/A	N/A
_M1B3_S113_L003_trim_R1.fastq.gz	N/A	N/A
_M1B7_S114_L003_trim_R1.fastq.gz	N/A	N/A
_M1B8_S115_L003_trim_R1.fastq.gz	N/A	N/A
_M1B9_S116_L003_trim_R1.fastq.gz	N/A	N/A
_M1C28_S117_L003_trim_R1.fastq.gz	N/A	N/A
_M1C28_S117_L003_trim_R1.fastq.gz	N/A	N/A
_M1C31_S118_L003_trim_R1.fastq.gz	N/A	N/A
_M1C32_S119_L003_trim_R1.fastq.gz	N/A	N/A
_M1C37_S121_L003_trim_R1.fastq.gz	N/A	N/A
_M1C38_S122_L003_trim_R1.fastq.gz	N/A	N/A
_M1C41_S123_L003_trim_R1.fastq.gz	N/A	N/A
_M1C43_S124_L003_trim_R1.fastq.gz	N/A	N/A
_M1C52_S125_L003_trim_R1.fastq.gz	N/A	N/A
_M1C53_S126_L003_trim_R1.fastq.gz	N/A	N/A
_M1C54_S127_L003_trim_R1.fastq.gz	N/A	N/A
_M1C58_S128_L003_trim_R1.fastq.gz	N/A	N/A
_M1C59_S129_L003_trim_R1.fastq.gz	N/A	N/A
_M1C64_S130_L003_trim_R1.fastq.gz	N/A	N/A
_M1C64_S130_L003_trim_R1.fastq.gz	N/A	N/A
_M1C65_S131_L003_trim_R1.fastq.gz	N/A	N/A
_M1C68_S132_L003_trim_R1.fastq.gz	N/A	N/A
_M1C74_S133_L003_trim_R1.fastq.gz	N/A	N/A
_M1F10_S135_L003_trim_R1.fastq.gz	N/A	N/A
_M1F11_S136_L003_trim_R1.fastq.gz	N/A	N/A
_M1F12_S137_L003_trim_R1.fastq.gz	N/A	N/A
_M1F13_S138_L003_trim_R1.fastq.gz	N/A	N/A
_M1F14_S222_L003_trim_R1.fastq.gz	N/A	N/A
_M1F15_S223_L003_trim_R1.fastq.gz	N/A	N/A
_M1F18_S139_L003_trim_R1.fastq.gz	N/A	N/A
_M1F19_S224_L003_trim_R1.fastq.gz	N/A	N/A
_M1F1_S134_L003_trim_R1.fastq.gz	N/A	N/A
_16HB_O_S89_L003_trim_R1.fastq.gz	N/A	N/A
_17E_O_S13_L003_trim_R1.fastq.gz	N/A	N/A
_18E_O_S14_L003_trim_R1.fastq.gz	N/A	N/A
_18HB_O_S90_L003_trim_R1.fastq.gz	N/A	N/A
_18N_O_S42_L003_trim_R1.fastq.gz	N/A	N/A
_19E_O_S15_L003_trim_R1.fastq.gz	N/A	N/A
_19HB_O_S379_L003_trim_R1.fastq.gz	N/A	N/A
_19N_O_S51_L003_trim_R1.fastq.gz	N/A	N/A
_1E_O_S1_L003_trim_R1.fastq.gz	N/A	N/A
_1HB_O_S330_L003_trim_R1.fastq.gz	N/A	N/A
_1N_O_S26_L003_trim_R1.fastq.gz	N/A	N/A
_20E_O_S9_L003_trim_R1.fastq.gz	N/A	N/A
_20N_O_S52_L003_trim_R1.fastq.gz	N/A	N/A
_M1F1_S134_L003_trim_R1.fastq.gz	N/A	N/A
_M1F20_S120_L003_trim_R1.fastq.gz	N/A	N/A
_M1F21_S141_L003_trim_R1.fastq.gz	N/A	N/A
_M1F22_S142_L003_trim_R1.fastq.gz	N/A	N/A
_M1F2_S140_L003_trim_R1.fastq.gz	N/A	N/A
_M1F4_S143_L003_trim_R1.fastq.gz	N/A	N/A
_M1F76_S144_L003_trim_R1.fastq.gz	N/A	N/A
_M1F77_S145_L003_trim_R1.fastq.gz	N/A	N/A
_M1F80_S146_L003_trim_R1.fastq.gz	N/A	N/A
_M1F86_S147_L003_trim_R1.fastq.gz	N/A	N/A
_M1F89_S148_L003_trim_R1.fastq.gz	N/A	N/A
_M1F90_S149_L003_trim_R1.fastq.gz	N/A	N/A
_M1F97_S150_L003_trim_R1.fastq.gz	N/A	N/A
_M1F97_S150_L003_trim_R1.fastq.gz	N/A	N/A
_M2C213_S217_L003_trim_R1.fastq.gz	N/A	N/A
_M2C214_S242_L003_trim_R1.fastq.gz	N/A	N/A
_M2C215_S218_L003_trim_R1.fastq.gz	N/A	N/A
_M2C216_S219_L003_trim_R1.fastq.gz	N/A	N/A
_M2C217_S220_L003_trim_R1.fastq.gz	N/A	N/A
_M2C221_S243_L003_trim_R1.fastq.gz	N/A	N/A
_M2C222_S244_L003_trim_R1.fastq.gz	N/A	N/A
_M2C228_S248_L003_trim_R1.fastq.gz	N/A	N/A
_M2C229_S249_L003_trim_R1.fastq.gz	N/A	N/A
_M2C230_S250_L003_trim_R1.fastq.gz	N/A	N/A
_M2C231_S251_L003_trim_R1.fastq.gz	N/A	N/A
_M2C232_S252_L003_trim_R1.fastq.gz	N/A	N/A
_M2C232_S252_L003_trim_R1.fastq.gz	N/A	N/A
_M2C248_S253_L003_trim_R1.fastq.gz	N/A	N/A
_M2C249_S254_L003_trim_R1.fastq.gz	N/A	N/A
_M2C250_S255_L003_trim_R1.fastq.gz	N/A	N/A
_M2C251_S256_L003_trim_R1.fastq.gz	N/A	N/A
_M2C252_S245_L003_trim_R1.fastq.gz	N/A	N/A
_M2C255_S246_L003_trim_R1.fastq.gz	N/A	N/A
_M2C260_S33_L003_trim_R1.fastq.gz	N/A	N/A
_M2C264_S247_L003_trim_R1.fastq.gz	N/A	N/A
_M2C265_S257_L003_trim_R1.fastq.gz	N/A	N/A
_M2C267_S34_L003_trim_R1.fastq.gz	N/A	N/A
_M2C268_S41_L003_trim_R1.fastq.gz	N/A	N/A
_M2F119_S258_L003_trim_R1.fastq.gz	N/A	N/A

## Sheet: TotalSymAll3Lanes
	Adapter	SymA	SymC	SymD	(each column correspond to mapped reads)
1	10HB_O_S84.dedup.overlapclipped.bam	628328	16359	7761
2	10N_O_S35.dedup.overlapclipped.bam	5545	233659	2352
3	11HB_O_S85.dedup.overlapclipped.bam	33698	21053	795283
4	11N_O_S36.dedup.overlapclipped.bam	10587	587750	5604
5	12N_O_S37.dedup.overlapclipped.bam	9204	561097	3327
6	13HB_O_S86.dedup.overlapclipped.bam	12402	15249	1170607
7	13N_O_S38.dedup.overlapclipped.bam	62294	18229	2187
8	14HB_O_S87.dedup.overlapclipped.bam	1046250	23476	11042
9	14N_O_S39.dedup.overlapclipped.bam	11047	19899	493192
10	15HB_O_S93.dedup.overlapclipped.bam	768066	17750	9727
11	15N_O_S40.dedup.overlapclipped.bam	4716	443487	3826
12	16E_O_S12.dedup.overlapclipped.bam	4374	528751	2435
13	16HB_O_S89.dedup.overlapclipped.bam	68072	5676	1590
14	17E_O_S13.dedup.overlapclipped.bam	9187	646424	5016
15	18E_O_S14.dedup.overlapclipped.bam	5741	777341	2524
16	18HB_O_S90.dedup.overlapclipped.bam	14482	958725	10179
17	18N_O_S42.dedup.overlapclipped.bam	5451	826768	3330
18	19E_O_S15.dedup.overlapclipped.bam	6370	255427	2090
19	19HB_O_S379.dedup.overlapclipped.bam	978850	65863	9182
20	19N_O_S51.dedup.overlapclipped.bam	14412	1340558	61973
21	1E_O_S1.dedup.overlapclipped.bam	6470	1275476	3327
22	1HB_O_S330.dedup.overlapclipped.bam	168311	23319	5393
23	1N_O_S26.dedup.overlapclipped.bam	5268	124081	1355
24	20E_O_S9.dedup.overlapclipped.bam	10415	527537	3711
25	20N_O_S52.dedup.overlapclipped.bam	8025	118998	4451
26	217OC_S293.dedup.overlapclipped.bam	1158656	26526	7714
27	21N_O_S53.dedup.overlapclipped.bam	9520	687171	5886
28	226OC_S294.dedup.overlapclipped.bam	475588	44213	9742
29	227OC_S62.dedup.overlapclipped.bam	177742	13723	4979
30	228OC_S63.dedup.overlapclipped.bam	378525	9523	2620
31	22E_O_S18.dedup.overlapclipped.bam	7802	509043	2793
32	22N_O_S54.dedup.overlapclipped.bam	198979	29837	9561
33	23E_O_S19.dedup.overlapclipped.bam	7686	626397	2875
34	23N_O_S55.dedup.overlapclipped.bam	7959	241509	4348
35	248OC_S73.dedup.overlapclipped.bam	11561	13696	2055799
36	24E_O_S20.dedup.overlapclipped.bam	11869	943714	4344
37	24HB_O_S94.dedup.overlapclipped.bam	658768	20695	8837
38	255OC_S74.dedup.overlapclipped.bam	383221	15008	7305
39	257OC_S65.dedup.overlapclipped.bam	241569	7025	2699
40	259OC_S66.dedup.overlapclipped.bam	453908	9090	4176
41	25N_O_S56.dedup.overlapclipped.bam	13044	969394	7779
42	262OC_S57.dedup.overlapclipped.bam	496100	20331	5180
43	263OC_S67.dedup.overlapclipped.bam	390607	16596	4132
44	266OC_S58.dedup.overlapclipped.bam	307432	10384	4189
45	269OC_S59.dedup.overlapclipped.bam	13870	1241821	7134
46	26E_O_S21.dedup.overlapclipped.bam	9034	924600	4157
47	26HB_O_S91.dedup.overlapclipped.bam	12311	881318	301316
48	26N_O_S49.dedup.overlapclipped.bam	16246	26516	457727
49	270OC_S68.dedup.overlapclipped.bam	592649	9245	4585
50	271OC_S69.dedup.overlapclipped.bam	379505	11526	4451
51	27E_O_S22.dedup.overlapclipped.bam	4916	489840	2008
52	27N_O_S50.dedup.overlapclipped.bam	12040	650349	7842
53	28HB_O_S95.dedup.overlapclipped.bam	350992	18461	6747
54	29E_O_S10.dedup.overlapclipped.bam	7814	494060	3176
55	29HB_O_S92.dedup.overlapclipped.bam	8596	926885	355606
56	2E_O_S2.dedup.overlapclipped.bam	8604	1220075	5054
57	2HB_O_S77.dedup.overlapclipped.bam	295860	8277	6110
58	2N_O_S27.dedup.overlapclipped.bam	7679	315594	2228
59	303OF_S70.dedup.overlapclipped.bam	12951	1602499	6666
60	304OF_S71.dedup.overlapclipped.bam	10995	1209703	7156
61	305OF_S75.dedup.overlapclipped.bam	178206	983820	6521
62	30E_O_S25.dedup.overlapclipped.bam	10935	795422	5079
63	30HB_O_S96.dedup.overlapclipped.bam	20974	4521298	27455
64	311OF_S43.dedup.overlapclipped.bam	21007	3220112	12238
65	312OF_S44.dedup.overlapclipped.bam	7035	1637000	5132
66	313OF_S45.dedup.overlapclipped.bam	8148	1012750	4872
67	314OF_S46.dedup.overlapclipped.bam	12286	2017983	5368
68	316OF_S60.dedup.overlapclipped.bam	10027	1335021	6158
69	317OF_S47.dedup.overlapclipped.bam	9972	2118847	5417
70	320OF_S61.dedup.overlapclipped.bam	14977	3289090	10133
71	324OF_S48.dedup.overlapclipped.bam	8768	3112341	10141
72	3E_O_S3.dedup.overlapclipped.bam	12585	885106	4709
73	3HB_O_S78.dedup.overlapclipped.bam	78820	15940	5335
74	3N_O_S28.dedup.overlapclipped.bam	8379	16464	357035
75	4E_O_S4.dedup.overlapclipped.bam	13210	2756499	10516
76	4HB_O_S79.dedup.overlapclipped.bam	6333	216774	5357
77	4N_O_S29.dedup.overlapclipped.bam	10229	443899	9313
78	5E_O_S5.dedup.overlapclipped.bam	11781	2766376	9017
79	5HB_O_S80.dedup.overlapclipped.bam	673462	22690	526282
80	5N_O_S30.dedup.overlapclipped.bam	6415	451323	2784
81	6E_O_S6.dedup.overlapclipped.bam	7612	637144	3932
82	6HB_O_S81.dedup.overlapclipped.bam	253134	14848	6516
83	6N_O_S31.dedup.overlapclipped.bam	11244	561691	3701
84	7E_O_S7.dedup.overlapclipped.bam	10052	820063	3966
85	8E_O_S8.dedup.overlapclipped.bam	7356	1584925	4482
86	8HB_O_S82.dedup.overlapclipped.bam	22539	28993	1342672
87	9HB_O_S83.dedup.overlapclipped.bam	38211	10084	4267
88	M1B01_S97.dedup.overlapclipped.bam	386264	3451	1997
89	M1B1_S193.dedup.overlapclipped.bam	376259	5297	1837
90	M1B10_S98.dedup.overlapclipped.bam	140952	3303	1746
91	M1B11_S99.dedup.overlapclipped.bam	6716	4785	1437
92	M1B12_S100.dedup.overlapclipped.bam	54768	3170	1196
93	M1B13_S101.dedup.overlapclipped.bam	6965	544492	4747
94	M1B14_S102.dedup.overlapclipped.bam	7468	247464	2035
95	M1B15_S103.dedup.overlapclipped.bam	11734	7887	293986
96	M1B17_S104.dedup.overlapclipped.bam	351690	3430	1538
97	M1B18_S105.dedup.overlapclipped.bam	52194	3702	976
98	M1B19_S106.dedup.overlapclipped.bam	152226	4256	1344
99	M1B20_S107.dedup.overlapclipped.bam	323198	6522	2135
100	M1B21_S108.dedup.overlapclipped.bam	5918	3016	919
101	M1B22_S109.dedup.overlapclipped.bam	20836	2620	1086
102	M1B23_S110.dedup.overlapclipped.bam	3638	2406	776
103	M1B24_S111.dedup.overlapclipped.bam	6093	5255	1281
104	M1B25_S112.dedup.overlapclipped.bam	63053	3906	1503
105	M1B3_S113.dedup.overlapclipped.bam	4901	31370	2219
106	M1B7_S114.dedup.overlapclipped.bam	12698	479806	19936
107	M1B8_S115.dedup.overlapclipped.bam	8382	566591	5589
108	M1B9_S116.dedup.overlapclipped.bam	6924	153412	182117
109	M1C28_S117.dedup.overlapclipped.bam	396200	5222	2713
110	M1C31_S118.dedup.overlapclipped.bam	5723	3901	1264
111	M1C32_S119.dedup.overlapclipped.bam	158751	3255	1428
112	M1C37_S121.dedup.overlapclipped.bam	4515	3177	822
113	M1C38_S122.dedup.overlapclipped.bam	116358	5173	1798
114	M1C41_S123.dedup.overlapclipped.bam	67336	4638	1489
115	M1C43_S124.dedup.overlapclipped.bam	21932	2583	872
116	M1C52_S125.dedup.overlapclipped.bam	6846	4865	1220
117	M1C53_S126.dedup.overlapclipped.bam	506929	3794	2984
118	M1C54_S127.dedup.overlapclipped.bam	10839	6353	1445
119	M1C58_S128.dedup.overlapclipped.bam	201578	6657	2223
120	M1C59_S129.dedup.overlapclipped.bam	6284	4883	1356
121	M1C64_S130.dedup.overlapclipped.bam	185468	5567	1925
122	M1C65_S131.dedup.overlapclipped.bam	4576	3791	1091
123	M1C68_S132.dedup.overlapclipped.bam	6180	4738	1218
124	M1C74_S133.dedup.overlapclipped.bam	5518	3769	1027
125	M1F1_S134.dedup.overlapclipped.bam	5425	4610	1161
126	M1F10_S135.dedup.overlapclipped.bam	6977	5812	1742
127	M1F11_S136.dedup.overlapclipped.bam	5059	4672	1097
128	M1F12_S137.dedup.overlapclipped.bam	7806	6525	1686
129	M1F13_S138.dedup.overlapclipped.bam	6690	4337	1807
130	M1F14_S222.dedup.overlapclipped.bam	5576	11117	2200
131	M1F15_S223.dedup.overlapclipped.bam	7339	8358	1548
132	M1F18_S139.dedup.overlapclipped.bam	7489	7002	1645
133	M1F19_S224.dedup.overlapclipped.bam	8471	10517	1922
134	M1F2_S140.dedup.overlapclipped.bam	6007	5755	1314
135	M1F20_S120.dedup.overlapclipped.bam	7829	6308	1917
136	M1F21_S141.dedup.overlapclipped.bam	7499	5538	2364
137	M1F22_S142.dedup.overlapclipped.bam	5868	6607	1356
138	M1F4_S143.dedup.overlapclipped.bam	4471	3764	1040
139	M1F76_S144.dedup.overlapclipped.bam	5065	4182	1125
140	M1F77_S145.dedup.overlapclipped.bam	6696	4767	1571
141	M1F80_S146.dedup.overlapclipped.bam	6083	4748	1209
142	M1F86_S147.dedup.overlapclipped.bam	7189	5356	1901
143	M1F89_S148.dedup.overlapclipped.bam	6058	4519	1293
144	M1F90_S149.dedup.overlapclipped.bam	8492	8186	1725
145	M1F97_S150.dedup.overlapclipped.bam	4570	5676	1131
146	M2_C_268_S304.dedup.overlapclipped.bam	308584	27914	3842
147	M2_C267_S297.dedup.overlapclipped.bam	4330	13339	2699
148	M2C213_S217.dedup.overlapclipped.bam	378631	10296	2773
149	M2C214_S242.dedup.overlapclipped.bam	785076	11882	2773
150	M2C215_S218.dedup.overlapclipped.bam	254951	9354	2306
151	M2C216_S219.dedup.overlapclipped.bam	3794	5795	834
152	M2C217_S220.dedup.overlapclipped.bam	163766	4824	1538
153	M2C221_S243.dedup.overlapclipped.bam	6094	10469	1054
154	M2C222_S244.dedup.overlapclipped.bam	9268	17586	1800
155	M2C228_S248.dedup.overlapclipped.bam	844544	8409	2789
156	M2C229_S249.dedup.overlapclipped.bam	4389	6710	881
157	M2C230_S250.dedup.overlapclipped.bam	1138599	19609	4359
158	M2C231_S251.dedup.overlapclipped.bam	213391	12310	3301
159	M2C232_S252.dedup.overlapclipped.bam	3999	6292	737
160	M2C248_S253.dedup.overlapclipped.bam	305680	7181	1822
161	M2C249_S254.dedup.overlapclipped.bam	5670	56182	1210
162	M2C250_S255.dedup.overlapclipped.bam	296100	10837	2256
163	M2C251_S256.dedup.overlapclipped.bam	5230	7446	1152
164	M2C252_S245.dedup.overlapclipped.bam	1207444	12309	5260
165	M2C255_S246.dedup.overlapclipped.bam	427532	10610	3628
166	M2C260_S33.dedup.overlapclipped.bam	428205	11199	2002
167	M2C264_S247.dedup.overlapclipped.bam	7992	9767	1506
168	M2C265_S257.dedup.overlapclipped.bam	5968	7994	1292
169	M2C267_S34.dedup.overlapclipped.bam	4851	13064	1093
170	M2C268_S41.dedup.overlapclipped.bam	260261	7919	1351
171	M2F119_S258.dedup.overlapclipped.bam	11701	13700	2451
172	M2F125_S259.dedup.overlapclipped.bam	7046	8570	1323
173	M2F134_S260.dedup.overlapclipped.bam	17508	18463	3480
174	M2F135_S261.dedup.overlapclipped.bam	7332	8931	1362
175	M2F139_S262.dedup.overlapclipped.bam	10933	15848	2210
176	M2F144_S263.dedup.overlapclipped.bam	12090	16357	2480
177	M2F146_S264.dedup.overlapclipped.bam	16442	19350	3609
178	M2F164_S213.dedup.overlapclipped.bam	10954	11674	2421
179	M2F166_S214.dedup.overlapclipped.bam	8403	10432	1969
180	M2F171_S265.dedup.overlapclipped.bam	12323	13595	2531
181	M2F173_S215.dedup.overlapclipped.bam	7457	9506	1593
182	M2F188_S266.dedup.overlapclipped.bam	15936	17935	3382
183	M2F194_S267.dedup.overlapclipped.bam	10562	12473	2296
184	M2F209_S268.dedup.overlapclipped.bam	11781	13127	2053
185	M2F211_S221.dedup.overlapclipped.bam	9453	11471	1844
186	M2F233_S269.dedup.overlapclipped.bam	12457	15586	2265
187	M2F235_S270.dedup.overlapclipped.bam	13842	15795	2671
188	M2F236_S271.dedup.overlapclipped.bam	15271	18002	3312
189	M2F238_S272.dedup.overlapclipped.bam	9692	12410	1925
190	M3_F12_S287.dedup.overlapclipped.bam	12336	18863	2484
191	M3_F16_S288.dedup.overlapclipped.bam	6009	8705	1270
192	M3C78_S225.dedup.overlapclipped.bam	4261	5583	1128
193	M3C79_S164.dedup.overlapclipped.bam	4480	102517	1031
194	M3C81_S165.dedup.overlapclipped.bam	6181	64560	1501
195	M3C83_S226.dedup.overlapclipped.bam	5147	427910	1562
196	M3C86_S227.dedup.overlapclipped.bam	4390	5200	982
197	M3C87_S228.dedup.overlapclipped.bam	2901	5056	677
198	M3C88_S166.dedup.overlapclipped.bam	4109	6078	1031
199	M3C89_S167.dedup.overlapclipped.bam	1767	23332	459
200	M3C90_S168.dedup.overlapclipped.bam	4686	50202	1048
201	M3C93_S169.dedup.overlapclipped.bam	4728	4491	1505
202	M3C95_S170.dedup.overlapclipped.bam	3720	3807	687
203	M3C96_S171.dedup.overlapclipped.bam	2667	73890	780
204	M3C97_S172.dedup.overlapclipped.bam	4767	5776	1143
205	M3C98_S173.dedup.overlapclipped.bam	4177	148889	1181
206	M3F10_S16.dedup.overlapclipped.bam	7007	18771	1587
207	M3F11_S23.dedup.overlapclipped.bam	3781	9951	836
208	M3F12_S24.dedup.overlapclipped.bam	8689	22377	1960
209	M3F13_S151.dedup.overlapclipped.bam	4321	34041	972
210	M3F14_S152.dedup.overlapclipped.bam	4909	4403	1169
211	M3F15_S153.dedup.overlapclipped.bam	6045	14604	156086
212	M3F16_S32.dedup.overlapclipped.bam	5301	15412	1329
213	M3F17_S154.dedup.overlapclipped.bam	4995	4071	1159
214	M3F23_S174.dedup.overlapclipped.bam	5513	91248	1411
215	M3F32_S155.dedup.overlapclipped.bam	3757	24769	959
216	M3F34_S156.dedup.overlapclipped.bam	3753	11868	1159
217	M3F36_S157.dedup.overlapclipped.bam	4256	49202	998
218	M3F37_S158.dedup.overlapclipped.bam	4435	37710	1094
219	M3F4_S159.dedup.overlapclipped.bam	1280	80408	448
220	M3F40_S160.dedup.overlapclipped.bam	2385	2920	608
221	M3F41_S161.dedup.overlapclipped.bam	5746	4523	1260
222	M3F44_S175.dedup.overlapclipped.bam	8713	7141	1889
223	M3F5_S162.dedup.overlapclipped.bam	4118	13571	869
224	M3F51_S176.dedup.overlapclipped.bam	4756	4360	1184
225	M3F52_S177.dedup.overlapclipped.bam	6188	26027	1417
226	M3F53_S178.dedup.overlapclipped.bam	7694	8724	1515
227	M3F56_S179.dedup.overlapclipped.bam	3225	3791	796
228	M3F57_S180.dedup.overlapclipped.bam	4324	364583	1790
229	M3F58_S181.dedup.overlapclipped.bam	5321	30327	1311
230	M3F6_S163.dedup.overlapclipped.bam	6084	6057	1305
231	M3F61_S182.dedup.overlapclipped.bam	4441	8397	1708
232	M3F64_S183.dedup.overlapclipped.bam	4121	294528	1492
233	M3F73_S184.dedup.overlapclipped.bam	5726	8886	1517
234	M5B10_S313.dedup.overlapclipped.bam	10733	33071	5881
235	M5B11_S316.dedup.overlapclipped.bam	836126	29037	7355
236	M5B12_S335.dedup.overlapclipped.bam	15955	29889	5188
237	M5B13_S339.dedup.overlapclipped.bam	7606	55965	7128
238	M5B14_S342.dedup.overlapclipped.bam	10067	45249	5118
239	M5B15_S355.dedup.overlapclipped.bam	5091	33615	3628
240	M5B18_S382.dedup.overlapclipped.bam	26947	55140	7601
241	M5B3_S76.dedup.overlapclipped.bam	7061	12737	4325
242	M5B4_S88.dedup.overlapclipped.bam	7769	12996	4304
243	M5B5_S289.dedup.overlapclipped.bam	7826	27210	5497
244	M5B6_S290.dedup.overlapclipped.bam	9566	25244	4519
245	M5B7_S291.dedup.overlapclipped.bam	19644	48126	9342
246	M5B8_S292.dedup.overlapclipped.bam	12029	34908	6962
247	M5B9_S296.dedup.overlapclipped.bam	13059	703286	11826
248	M5F11_S230.dedup.overlapclipped.bam	5296	9709	1292
249	M5F12_S231.dedup.overlapclipped.bam	3730	5668	901
250	M5F17_S185.dedup.overlapclipped.bam	4165	4439	966
251	M5F2_S232.dedup.overlapclipped.bam	4312	80393	1096
252	M5F24_S186.dedup.overlapclipped.bam	6704	6276	1613
253	M5F31_S187.dedup.overlapclipped.bam	5956	8809	1515
254	M5F44_S188.dedup.overlapclipped.bam	3763	3999	979
255	M5F49_S233.dedup.overlapclipped.bam	3776	4198	722
256	M5F50_S189.dedup.overlapclipped.bam	4785	3201	1467
257	M5F51_S234.dedup.overlapclipped.bam	7218	9639	1448
258	M5F58_S235.dedup.overlapclipped.bam	4445	7123	1087
259	M5F7_S236.dedup.overlapclipped.bam	6227	7797	1199
260	M5F75_S190.dedup.overlapclipped.bam	5679	5633	1130
261	M5F76_S191.dedup.overlapclipped.bam	4713	6921	1012
262	M5F79_S192.dedup.overlapclipped.bam	4566	8792	1186
263	M5F84_S237.dedup.overlapclipped.bam	5327	5261	1951
264	M5F88_S238.dedup.overlapclipped.bam	3680	63812	1020
265	M5F96_S239.dedup.overlapclipped.bam	4445	5339	958
266	M5F98_S240.dedup.overlapclipped.bam	4749	7202	1033
267	N1F10J_S305.dedup.overlapclipped.bam	7750	1906929	218327
268	N1F11J_S306.dedup.overlapclipped.bam	56356	3354399	12136
269	N1F12J_S307.dedup.overlapclipped.bam	6140	1652504	7052
270	N1F13J_S308.dedup.overlapclipped.bam	15627	2392929	6394
271	N1F14J_S309.dedup.overlapclipped.bam	11130	611963	850774
272	N1F16J_S310.dedup.overlapclipped.bam	4295	1467817	5438
273	N1F17J_S311.dedup.overlapclipped.bam	5432	783326	3837
274	N1F18J_S312.dedup.overlapclipped.bam	5927	760808	3888
275	N1F1J_S314.dedup.overlapclipped.bam	1268731	73775	41084
276	N1F20J_S315.dedup.overlapclipped.bam	197646	2388167	7717
277	N1F21J_S320.dedup.overlapclipped.bam	18545	4904834	17547
278	N1F22J_S317.dedup.overlapclipped.bam	128227	2245560	10081
279	N1F24J_S318.dedup.overlapclipped.bam	25330	38545	4469769
280	N1F25J_S319.dedup.overlapclipped.bam	11370	1497551	34211
281	N1F26J_S301.dedup.overlapclipped.bam	18220	954888	1014330
282	N1F29J_S321.dedup.overlapclipped.bam	10135	1595510	6922
283	N1F3J_S322.dedup.overlapclipped.bam	19076	4372982	15514
284	N1F5J_S323.dedup.overlapclipped.bam	4078	643235	2812
285	N1F8J_S324.dedup.overlapclipped.bam	79748	2272319	10124
286	N1F9J_S325.dedup.overlapclipped.bam	294876	2546585	13915
287	N2F1J_S326.dedup.overlapclipped.bam	8040	1813572	7028
288	N2F2J_S327.dedup.overlapclipped.bam	15574	1877918	9228
289	N2F31J_S328.dedup.overlapclipped.bam	13830	1962824	10434
290	N2F32J_S346.dedup.overlapclipped.bam	9531	1714525	705475
291	N2F33J_S329.dedup.overlapclipped.bam	1039455	29515	7620
292	N2F34J_S302.dedup.overlapclipped.bam	11465	1428358	8295
293	N2F36J_S331.dedup.overlapclipped.bam	19789	3295117	12151
294	N2F39J_S332.dedup.overlapclipped.bam	16889	4884834	12874
295	N2F3J_S333.dedup.overlapclipped.bam	38371	37083	3722616
296	N2F42J_S334.dedup.overlapclipped.bam	12778	3421015	13069
297	N2F45J_S336.dedup.overlapclipped.bam	4366	1075051	3049
298	N2F46J_S337.dedup.overlapclipped.bam	27987	4150070	14367
299	N2F49J_S338.dedup.overlapclipped.bam	8122	1414042	6096
300	N2F52J_S340.dedup.overlapclipped.bam	4697	2226445	6418
301	N2F53J_S299.dedup.overlapclipped.bam	7947	1051327	5658
302	N2F55J_S341.dedup.overlapclipped.bam	19706	6704208	23015
303	N2F58J_S343.dedup.overlapclipped.bam	7740	1971829	154507
304	N2F59J_S344.dedup.overlapclipped.bam	11384	3047985	10711
305	N2F5J_S345.dedup.overlapclipped.bam	13243	2951544	8407
306	N3F10J_S347.dedup.overlapclipped.bam	11917	1637492	405256
307	N3F11J_S348.dedup.overlapclipped.bam	8732	1620975	661624
308	N3F13J_S349.dedup.overlapclipped.bam	8647	3375825	9524
309	N3F14J_S298.dedup.overlapclipped.bam	7640	1654268	43261
310	N3F15J_S350.dedup.overlapclipped.bam	7481	2407170	6990
311	N3F16J_S351.dedup.overlapclipped.bam	15848	1192839	8384
312	N3F17J_S352.dedup.overlapclipped.bam	4532	1975818	4952
313	N3F18_S374.dedup.overlapclipped.bam	29826	62931	1974731
314	N3F19J_S353.dedup.overlapclipped.bam	29451	39132	2204
315	N3F1J_S354.dedup.overlapclipped.bam	6247	1127506	5436
316	N3F22J_S356.dedup.overlapclipped.bam	3745	904441	3180
317	N3F24J_S357.dedup.overlapclipped.bam	9306	1072552	7469
318	N3F25J_S358.dedup.overlapclipped.bam	87510	63666	8337
319	N3F28J_S359.dedup.overlapclipped.bam	13594	2382337	365247
320	N3F29J_S360.dedup.overlapclipped.bam	11175	2114473	8130
321	N3F2J_S361.dedup.overlapclipped.bam	990	135326	24275
322	N3F3J_S362.dedup.overlapclipped.bam	6504	2146962	9926
323	N3F5J_S363.dedup.overlapclipped.bam	2184	166439	1701
324	N3F7J_S366.dedup.overlapclipped.bam	3301	915483	3734
325	N3F8J_S364.dedup.overlapclipped.bam	4346	660502	3487
326	N3F9J_S365.dedup.overlapclipped.bam	13973	2132602	10384
327	N5F10J_S367.dedup.overlapclipped.bam	3366	404315	4989
328	N5F11J_S368.dedup.overlapclipped.bam	11907	3465632	11898
329	N5F13J_S384.dedup.overlapclipped.bam	5211	1263752	4715
330	N5F14J_S303.dedup.overlapclipped.bam	3602	692744	3355
331	N5F15J_S300.dedup.overlapclipped.bam	28850	2595831	182669
332	N5F17J_S369.dedup.overlapclipped.bam	6673	1130571	26981
333	N5F18J_S381.dedup.overlapclipped.bam	12632	31299	3105076
334	N5F19J_S370.dedup.overlapclipped.bam	8741	1512542	7515
335	N5F1J_S371.dedup.overlapclipped.bam	7348	866851	4402
336	N5F20J_S372.dedup.overlapclipped.bam	6035	2065997	6972
337	N5F21J_S373.dedup.overlapclipped.bam	14046	3889484	11337
338	N5F26J_S375.dedup.overlapclipped.bam	2594	814626	3498
339	N5F29J_S376.dedup.overlapclipped.bam	4059	1247432	4766
340	N5F30J_S377.dedup.overlapclipped.bam	4299	1035675	34094
341	N5F3J_S378.dedup.overlapclipped.bam	13117	1686777	7683
342	N5F7J_S380.dedup.overlapclipped.bam	1656	190468	1441
343	N5F8J_S383.dedup.overlapclipped.bam	22588	3997232	16803
344	O_2C266_S11.dedup.overlapclipped.bam	241484	9766	1471
345	O2_C_270_S229.dedup.overlapclipped.bam	754929	7417	3146
346	O2C217_S281.dedup.overlapclipped.bam	799756	11761	3699
347	O2C226_S282.dedup.overlapclipped.bam	474699	27458	3799
348	O2C228_S283.dedup.overlapclipped.bam	643802	13071	2330
349	O2C248_S284.dedup.overlapclipped.bam	290799	9393	1939
350	O2C255_S285.dedup.overlapclipped.bam	416438	9737	3105
351	O2C257_S286.dedup.overlapclipped.bam	317299	8920	1809
352	O2C262_S64.dedup.overlapclipped.bam	434923	16106	4220
353	O2C266_S199.dedup.overlapclipped.bam	231286	4997	1432
354	O2C270_S17.dedup.overlapclipped.bam	563472	9848	2336
355	O2C271_S295.dedup.overlapclipped.bam	545464	28181	7044
356	O2F301_S72.dedup.overlapclipped.bam	18732	3514277	11472
357	O2F311_S216.dedup.overlapclipped.bam	16492	2715326	8776
358	O2F312_S273.dedup.overlapclipped.bam	11072	2216693	6425
359	O2F313_S274.dedup.overlapclipped.bam	15577	1927787	7567
360	O2F314_S275.dedup.overlapclipped.bam	7875	1088265	3180
361	O2F316_S276.dedup.overlapclipped.bam	10183	1711597	4555
362	O2F317_S277.dedup.overlapclipped.bam	15329	3188055	8124
363	O2F318_S278.dedup.overlapclipped.bam	6477	2348417	5491
364	O2F319_S279.dedup.overlapclipped.bam	23283	388405	1535633
365	O2F320_S280.dedup.overlapclipped.bam	17599	3846853	9636
366	O5F26_S194.dedup.overlapclipped.bam	6757	560632	2322
367	O5F27_S195.dedup.overlapclipped.bam	7574	251654	2136
368	O5F28_S196.dedup.overlapclipped.bam	285	2619	75
369	O5F29_S197.dedup.overlapclipped.bam	11010	946647	4074
370	O5F30_S198.dedup.overlapclipped.bam	4971	288485	1321
371	O5F35_S200.dedup.overlapclipped.bam	6482	411812	2430
372	O5F39_S201.dedup.overlapclipped.bam	4711	70562	1250
373	O5F47_S202.dedup.overlapclipped.bam	4717	364681	1835
374	O5F49_S203.dedup.overlapclipped.bam	6172	258630	2302
375	O5F54_S204.dedup.overlapclipped.bam	4763	159725	1599
376	O5F55_S205.dedup.overlapclipped.bam	5917	530157	2748
377	O5F59_S206.dedup.overlapclipped.bam	4656	204615	1293
378	O5F6_S241.dedup.overlapclipped.bam	8185	12606	1598
379	O5F62_S207.dedup.overlapclipped.bam	7688	148865	333699
380	O5F64_S208.dedup.overlapclipped.bam	6051	375730	2105
381	O5F65_S209.dedup.overlapclipped.bam	4745	375105	1834
382	O5F66_S210.dedup.overlapclipped.bam	5026	211429	1610
383	O5F74_S211.dedup.overlapclipped.bam	7606	1176227	4201
384	O5F77_S212.dedup.overlapclipped.bam	13018	875065	4694
385	Undetermined_S0.dedup.overlapclipped.bam	707978	4274179	557460

## Sheet: SymBySite
Site.Habitat.Month	PropA	PropC	PropD
LTER1BRMay	0.514299	0.384691	0.10101
LTER1BROctober	0.500615	0.280495	0.21889
LTER1SFRMay	0.736142	0.206416	0.0574426
LTER1DFRMay	0.445884	0.448208	0.105908
LTER1DFRJuvenile	0.0641016	0.821709	0.114189
LTER1DFROctober	0.103789	0.784775	0.111436
LTER2DFRJuvenile	0.055829	0.870058	0.0741128
LTER2SFRMay	0.689543	0.27767	0.0327871
LTER2SFROctober	0.806168	0.106919	0.0869135
LTER2DFRMay	0.416633	0.498293	0.0850746
LTER2DFROctober	0.0166814	0.92351	0.0598086
LTER3SFRMay	0.22578	0.718781	0.0554393
LTER3DFRMay	0.262383	0.643722	0.0938949
LTER3DFRJuvenile	0.0514799	0.858157	0.0903627
LTER3DFROctober	0.0111385	0.983936	0.00492521
LTER5BRMay	0.265472	0.63078	0.103748
LTER5DFRMay	0.36445	0.547673	0.087877
LTER5DFRJuvenile	0.00560093	0.982879	0.01152
LTER5DFROctober	0.0418627	0.911208	0.0469292

## Sheet: AllsamplesMeta
	Sample	CloneGrp	Adapter	Site	Habitat	Month_sampled	Depth_m	BleachingScoreMay	area
1	10HBO	19	10HB_O_S84.dedup.overlapclipped.bam	LTER1	backreef	October	1	NULL	32.97
2	10NO	NA	10N_O_S35.dedup.overlapclipped.bam	LTER1	forereef	October	10	NULL	464.07
3	11HBO	NA	11HB_O_S85.dedup.overlapclipped.bam	LTER1	backreef	October	1	NULL	23.56
4	11NO	NA	11N_O_S36.dedup.overlapclipped.bam	LTER1	forereef	October	10	NULL	169.21
5	12NO	3	12N_O_S37.dedup.overlapclipped.bam	LTER1	forereef	October	10	NULL	757.28
6	13HBO	NA	13HB_O_S86.dedup.overlapclipped.bam	LTER1	backreef	October	1	NULL	87.18
7	13NO	NA	13N_O_S38.dedup.overlapclipped.bam	LTER1	forereef	October	10	NULL	224.6
8	16EO	NA	16E_O_S12.dedup.overlapclipped.bam	LTER3	forereef	October	10	NULL	298.75
9	16HBO	NA	16HB_O_S89.dedup.overlapclipped.bam	LTER1	backreef	October	1	NULL	2390.54
10	17EO	NA	17E_O_S13.dedup.overlapclipped.bam	LTER3	forereef	October	10	NULL	2.51
11	18EO	NA	18E_O_S14.dedup.overlapclipped.bam	LTER3	forereef	October	10	NULL	667.59
12	18HBO	NA	18HB_O_S90.dedup.overlapclipped.bam	LTER1	backreef	October	1	NULL	285.94
13	18NO	NA	18N_O_S42.dedup.overlapclipped.bam	LTER1	forereef	October	10	NULL	570.42
14	19EO	NA	19E_O_S15.dedup.overlapclipped.bam	LTER3	forereef	October	10	NULL	209.42
15	19HBO	NA	19HB_O_S379.dedup.overlapclipped.bam	LTER1	backreef	October	1	NULL	749.38
16	19NO	NA	19N_O_S51.dedup.overlapclipped.bam	LTER1	forereef	October	10	NULL	105.12
17	1EO	NA	1E_O_S1.dedup.overlapclipped.bam	LTER3	forereef	October	10	NULL	833.04
18	1HBO	21	1HB_O_S330.dedup.overlapclipped.bam	LTER1	backreef	October	1	NULL	865.76
19	1NO	NA	1N_O_S26.dedup.overlapclipped.bam	LTER1	forereef	October	10	NULL	377.82
20	20EO	NA	20E_O_S9.dedup.overlapclipped.bam	LTER3	forereef	October	10	NULL	361.52
21	20NO	NA	20N_O_S52.dedup.overlapclipped.bam	LTER1	forereef	October	10	NULL	249.5
22	217OC	31	217OC_S293.dedup.overlapclipped.bam	LTER2	crest	October	NULL	NULL	NA
23	21NO	NA	21N_O_S53.dedup.overlapclipped.bam	LTER1	forereef	October	10	NULL	300.37
24	226OC	12	226OC_S294.dedup.overlapclipped.bam	LTER2	crest	October	NULL	NULL	NA
25	227OC	NA	227OC_S62.dedup.overlapclipped.bam	LTER2	crest	October	5	NULL	15.35
26	228OC	8	228OC_S63.dedup.overlapclipped.bam	LTER2	crest	October	NULL	NULL	NA
27	22EO	NA	22E_O_S18.dedup.overlapclipped.bam	LTER3	forereef	October	10	NULL	454.68
28	22NO	NA	22N_O_S54.dedup.overlapclipped.bam	LTER1	forereef	October	10	NULL	298.07
29	23EO	20	23E_O_S19.dedup.overlapclipped.bam	LTER3	forereef	October	10	NULL	59.35
30	23NO	NA	23N_O_S55.dedup.overlapclipped.bam	LTER1	forereef	October	10	NULL	233.89
31	248OC	NA	248OC_S73.dedup.overlapclipped.bam	LTER2	crest	October	NULL	NULL	NA
32	24HBO	NA	24HB_O_S94.dedup.overlapclipped.bam	LTER1	backreef	October	1	NULL	402.72
33	255OC	NA	255OC_S74.dedup.overlapclipped.bam	LTER2	crest	October	NULL	NULL	NA
34	257OC	32	257OC_S65.dedup.overlapclipped.bam	LTER2	crest	October	NULL	NULL	NA
35	259OC	NA	259OC_S66.dedup.overlapclipped.bam	LTER2	crest	October	5	NULL	532.75
36	25NO	NA	25N_O_S56.dedup.overlapclipped.bam	LTER1	forereef	October	10	NULL	431.22
37	262OC	1	262OC_S57.dedup.overlapclipped.bam	LTER2	crest	October	NULL	NULL	NA
38	266OC	16	266OC_S58.dedup.overlapclipped.bam	LTER2	crest	October	NULL	NULL	NA
39	269OC	NA	269OC_S59.dedup.overlapclipped.bam	LTER2	crest	October	5	NULL	87.64
40	26EO	NA	26E_O_S21.dedup.overlapclipped.bam	LTER3	forereef	October	10	NULL	485.58
41	26HBO	NA	26HB_O_S91.dedup.overlapclipped.bam	LTER1	backreef	October	1	NULL	10.02
42	26NO	NA	26N_O_S49.dedup.overlapclipped.bam	LTER1	forereef	October	10	NULL	248.13
43	270OC	23	270OC_S68.dedup.overlapclipped.bam	LTER2	crest	October	NULL	NULL	NA
44	271OC	10	271OC_S69.dedup.overlapclipped.bam	LTER2	crest	October	NULL	NULL	NA
45	27EO	NA	27E_O_S22.dedup.overlapclipped.bam	LTER3	forereef	October	10	NULL	452.25
46	27NO	NA	27N_O_S50.dedup.overlapclipped.bam	LTER1	forereef	October	10	NULL	243.34
47	28HBO	2	28HB_O_S95.dedup.overlapclipped.bam	LTER1	backreef	October	1	NULL	764.17
48	29EO	NA	29E_O_S10.dedup.overlapclipped.bam	LTER3	forereef	October	10	NULL	269.24
49	29HBO	22	29HB_O_S92.dedup.overlapclipped.bam	LTER1	backreef	October	1	NULL	70
50	2EO	NA	2E_O_S2.dedup.overlapclipped.bam	LTER3	forereef	October	10	NULL	149.45
51	2HBO	21	1HB_O_S330.dedup.overlapclipped.bam	LTER1	backreef	October	1	NULL	43.68
52	2NO	NA	2N_O_S27.dedup.overlapclipped.bam	LTER1	forereef	October	10	NULL	1107.45
53	303OF	NA	303OF_S70.dedup.overlapclipped.bam	LTER2	forereef	October	NULL	NULL	NA
54	304OF	NA	304OF_S71.dedup.overlapclipped.bam	LTER2	forereef	October	NULL	NULL	NA
55	305OF	NA	305OF_S75.dedup.overlapclipped.bam	LTER2	forereef	October	NULL	NULL	NA
56	30EO	NA	30E_O_S25.dedup.overlapclipped.bam	LTER3	forereef	October	10	NULL	79.82
57	30HBO	5	30HB_O_S96.dedup.overlapclipped.bam	LTER1	backreef	October	1	NULL	12.78
58	311OF	18	311OF_S43.dedup.overlapclipped.bam	LTER2	forereef	October	NULL	NULL	NA
59	312OF	15	312OF_S44.dedup.overlapclipped.bam	LTER2	forereef	October	NULL	NULL	NA
60	313OF	28	313OF_S45.dedup.overlapclipped.bam	LTER2	forereef	October	NULL	NULL	NA
61	314OF	30	314OF_S46.dedup.overlapclipped.bam	LTER2	forereef	October	NULL	NULL	NA
62	316OF	26	316OF_S60.dedup.overlapclipped.bam	LTER2	forereef	October	NULL	NULL	NA
63	317OF	25	317OF_S47.dedup.overlapclipped.bam	LTER2	forereef	October	NULL	NULL	NA
64	320OF	27	320OF_S61.dedup.overlapclipped.bam	LTER2	forereef	October	NULL	NULL	NA
65	324OF	NA	324OF_S48.dedup.overlapclipped.bam	LTER2	forereef	October	10	NULL	NA
66	3EO	NA	3E_O_S3.dedup.overlapclipped.bam	LTER3	forereef	October	10	NULL	403.62
67	3HBO	NA	3HB_O_S78.dedup.overlapclipped.bam	LTER1	backreef	October	1	NULL	244.46
68	3NO	NA	3N_O_S28.dedup.overlapclipped.bam	LTER1	forereef	October	10	NULL	122.054
69	4EO	NA	4E_O_S4.dedup.overlapclipped.bam	LTER3	forereef	October	10	NULL	88.41
70	4HBO	NA	4HB_O_S79.dedup.overlapclipped.bam	LTER1	backreef	October	1	NULL	204.91
71	4NO	NA	4N_O_S29.dedup.overlapclipped.bam	LTER1	forereef	October	10	NULL	281.758
72	5EO	NA	5E_O_S5.dedup.overlapclipped.bam	LTER3	forereef	October	10	NULL	170.27
73	5HBO	NA	5HB_O_S80.dedup.overlapclipped.bam	LTER1	backreef	October	1	NULL	9.67
74	5NO	NA	5N_O_S30.dedup.overlapclipped.bam	LTER1	forereef	October	10	NULL	822.09
75	6EO	NA	6E_O_S6.dedup.overlapclipped.bam	LTER3	forereef	October	10	NULL	334.39
76	6HBO	NA	6HB_O_S81.dedup.overlapclipped.bam	LTER1	backreef	October	1	NULL	25.44
77	6NO	NA	6N_O_S31.dedup.overlapclipped.bam	LTER1	forereef	October	10	NULL	322.63
78	7EO	NA	7E_O_S7.dedup.overlapclipped.bam	LTER3	forereef	October	10	NULL	109.82
79	8EO	NA	8E_O_S8.dedup.overlapclipped.bam	LTER3	forereef	October	10	NULL	84.78
80	8HBO	NA	8HB_O_S82.dedup.overlapclipped.bam	LTER1	backreef	October	1	NULL	13.92
81	9HBO	24	9HB_O_S83.dedup.overlapclipped.bam	LTER1	backreef	October	1	NULL	756.91
82	M1B01	9	M1B1_S193.dedup.overlapclipped.bam	LTER1	backreef	May	1	5	1059.23
83	M1B10	2	28HB_O_S95.dedup.overlapclipped.bam	LTER1	backreef	May	1	5	237.43
84	M1B11	NA	M1B11_S99.dedup.overlapclipped.bam	LTER1	backreef	May	1	1	518.42
85	M1B13	NA	M1B13_S101.dedup.overlapclipped.bam	LTER1	backreef	May	1	5	97.54
86	M1B14	NA	M1B14_S102.dedup.overlapclipped.bam	LTER1	backreef	May	1	5	12.61
87	M1B15	NA	M1B15_S103.dedup.overlapclipped.bam	LTER1	backreef	May	1	5	15.69
88	M1B17	NA	M1B17_S104.dedup.overlapclipped.bam	LTER1	backreef	May	1	5	1610.1
89	M1B18	NA	M1B18_S105.dedup.overlapclipped.bam	LTER1	backreef	May	1	5	492.16
90	M1B19	NA	M1B19_S106.dedup.overlapclipped.bam	LTER1	backreef	May	1	5	71.38
91	M1B20	19	10HB_O_S84.dedup.overlapclipped.bam	LTER1	backreef	May	1	3	25.5
92	M1B21	NA	M1B21_S108.dedup.overlapclipped.bam	LTER1	backreef	May	1	1	576.92
93	M1B22	24	9HB_O_S83.dedup.overlapclipped.bam	LTER1	backreef	May	1	5	417.36
94	M1B23	NA	M1B23_S110.dedup.overlapclipped.bam	LTER1	backreef	May	1	1	631.14
95	M1B24	NA	M1B24_S111.dedup.overlapclipped.bam	LTER1	backreef	May	1	1	363.85
96	M1B25	NA	M1B25_S112.dedup.overlapclipped.bam	LTER1	backreef	May	1	3	253
97	M1B3	NA	M1B3_S113.dedup.overlapclipped.bam	LTER1	backreef	May	1	1	142.2
98	M1B7	NA	M1B7_S114.dedup.overlapclipped.bam	LTER1	backreef	May	1	5	77.48
99	M1B8	5	30HB_O_S96.dedup.overlapclipped.bam	LTER1	backreef	May	1	5	15.58
100	M1B9	22	29HB_O_S92.dedup.overlapclipped.bam	LTER1	backreef	May	1	5	65.11
101	M1C28	NA	M1C28_S117.dedup.overlapclipped.bam	LTER1	crest	May	5	4	403.64
102	M1C31	NA	M1C31_S118.dedup.overlapclipped.bam	LTER1	crest	May	5	1	283.05
103	M1C32	NA	M1C32_S119.dedup.overlapclipped.bam	LTER1	crest	May	5	3	339.36
104	M1C37	NA	M1C37_S121.dedup.overlapclipped.bam	LTER1	crest	May	5	1	711.76
105	M1C38	NA	M1C38_S122.dedup.overlapclipped.bam	LTER1	crest	May	5	5	486.5
106	M1C41	NA	M1C41_S123.dedup.overlapclipped.bam	LTER1	crest	May	5	1	42.48
107	M1C43	NA	M1C43_S124.dedup.overlapclipped.bam	LTER1	crest	May	5	1	449.6
108	M1C52	NA	M1C52_S125.dedup.overlapclipped.bam	LTER1	crest	May	5	1	325.36
109	M1C53	NA	M1C53_S126.dedup.overlapclipped.bam	LTER1	crest	May	5	5	320.93
110	M1C54	NA	M1C54_S127.dedup.overlapclipped.bam	LTER1	crest	May	5	1	102.21
111	M1C58	NA	M1C58_S128.dedup.overlapclipped.bam	LTER1	crest	May	5	4	469.2
112	M1C59	NA	M1C59_S129.dedup.overlapclipped.bam	LTER1	crest	May	5	1	238.22
113	M1C64	NA	M1C64_S130.dedup.overlapclipped.bam	LTER1	crest	May	5	5	149.59
114	M1C65	NA	M1C65_S131.dedup.overlapclipped.bam	LTER1	crest	May	5	1	140.66
115	M1C68	NA	M1C68_S132.dedup.overlapclipped.bam	LTER1	crest	May	5	1	231.65
116	M1C74	NA	M1C74_S133.dedup.overlapclipped.bam	LTER1	crest	May	5	1	134.05
117	M1F1	NA	M1F1_S134.dedup.overlapclipped.bam	LTER1	forereef	May	10	1	466.27
118	M1F10	NA	M1F10_S135.dedup.overlapclipped.bam	LTER1	forereef	May	10	1	301.75
119	M1F11	NA	M1F11_S136.dedup.overlapclipped.bam	LTER1	forereef	May	10	1	256.29
120	M1F12	NA	M1F12_S137.dedup.overlapclipped.bam	LTER1	forereef	May	10	1	110.03
121	M1F13	NA	M1F13_S138.dedup.overlapclipped.bam	LTER1	forereef	May	10	1	183.4
122	M1F14	NA	M1F14_S222.dedup.overlapclipped.bam	LTER1	forereef	May	10	1	71.44
123	M1F15	NA	M1F15_S223.dedup.overlapclipped.bam	LTER1	forereef	May	10	1	587.5
124	M1F18	NA	M1F18_S139.dedup.overlapclipped.bam	LTER1	forereef	May	10	1	326.76
125	M1F19	NA	M1F19_S224.dedup.overlapclipped.bam	LTER1	forereef	May	10	1	706.44
126	M1F2	NA	M1F2_S140.dedup.overlapclipped.bam	LTER1	forereef	May	10	1	301.748
127	M1F20	NA	M1F20_S120.dedup.overlapclipped.bam	LTER1	forereef	May	10	1	184.44
128	M1F21	NA	M1F21_S141.dedup.overlapclipped.bam	LTER1	forereef	May	10	1	527.99
129	M1F22	NA	M1F22_S142.dedup.overlapclipped.bam	LTER1	forereef	May	10	1	271.48
130	M1F4	NA	M1F4_S143.dedup.overlapclipped.bam	LTER1	forereef	May	10	1	570.997
131	M1F76	NA	M1F76_S144.dedup.overlapclipped.bam	LTER1	forereef	May	10	1	185.09
132	M1F77	NA	M1F77_S145.dedup.overlapclipped.bam	LTER1	forereef	May	10	1	442.84
133	M1F80	NA	M1F80_S146.dedup.overlapclipped.bam	LTER1	forereef	May	10	1	268
134	M1F86	NA	M1F86_S147.dedup.overlapclipped.bam	LTER1	forereef	May	10	1	394.05
135	M1F89	NA	M1F89_S148.dedup.overlapclipped.bam	LTER1	forereef	May	10	1	598.44
136	M1F90	NA	M1F90_S149.dedup.overlapclipped.bam	LTER1	forereef	May	10	1	321.49
137	M1F97	3	12N_O_S37.dedup.overlapclipped.bam	LTER1	forereef	May	10	1	343.79
138	M2C213	NA	M2C213_S217.dedup.overlapclipped.bam	LTER2	crest	May	5	5	7.67
139	M2C214	NA	M2C214_S242.dedup.overlapclipped.bam	LTER2	crest	May	5	4	92.09
140	M2C215	NA	M2C215_S218.dedup.overlapclipped.bam	LTER2	crest	May	5	5	266.1
141	M2C216	NA	M2C216_S219.dedup.overlapclipped.bam	LTER2	crest	May	5	1	158.35
142	M2C217	31	217OC_S293.dedup.overlapclipped.bam	LTER2	crest	May	5	5	675.55
143	M2C221	NA	M2C221_S243.dedup.overlapclipped.bam	LTER2	crest	May	5	1	279.76
144	M2C222	NA	M2C222_S244.dedup.overlapclipped.bam	LTER2	crest	May	5	1	660.5
145	M2C228	8	228OC_S63.dedup.overlapclipped.bam	LTER2	crest	May	5	4	394.7
146	M2C229	NA	M2C229_S249.dedup.overlapclipped.bam	LTER2	crest	May	5	1	332.39
147	M2C230	NA	M2C230_S250.dedup.overlapclipped.bam	LTER2	crest	May	5	5	485.27
148	M2C231	NA	M2C231_S251.dedup.overlapclipped.bam	LTER2	crest	May	5	5	314.47
149	M2C232	NA	M2C232_S252.dedup.overlapclipped.bam	LTER2	crest	May	5	2	350.78
150	M2C248	11	M2C248_S253.dedup.overlapclipped.bam	LTER2	crest	May	5	5	804.89
151	M2C249	NA	M2C249_S254.dedup.overlapclipped.bam	LTER2	crest	May	5	1	2170.94
152	M2C250	NA	M2C250_S255.dedup.overlapclipped.bam	LTER2	crest	May	5	5	257.36
153	M2C251	NA	M2C251_S256.dedup.overlapclipped.bam	LTER2	crest	May	5	1	189.25
154	M2C252	NA	M2C252_S245.dedup.overlapclipped.bam	LTER2	crest	May	5	5	452.41
155	M2C255	32	257OC_S65.dedup.overlapclipped.bam	LTER2	crest	May	5	5	71.25
156	M2C260	NA	M2C260_S33.dedup.overlapclipped.bam	LTER2	crest	May	5	4	744.76
157	M2C264	NA	M2C264_S247.dedup.overlapclipped.bam	LTER2	crest	May	5	1	656.99
158	M2C265	NA	M2C265_S257.dedup.overlapclipped.bam	LTER2	crest	May	5	1	421.93
159	M2C267	17	M2C267_S34.dedup.overlapclipped.bam	LTER2	crest	May	5	1	503.01
160	M2C268	29	M2C268_S41.dedup.overlapclipped.bam	LTER2	crest	May	5	4	679.74
161	M2F119	NA	M2F119_S258.dedup.overlapclipped.bam	LTER2	forereef	May	10	1	234.52
162	M2F125	NA	M2F125_S259.dedup.overlapclipped.bam	LTER2	forereef	May	10	1	182.36
163	M2F134	NA	M2F134_S260.dedup.overlapclipped.bam	LTER2	forereef	May	10	1	89.17
164	M2F135	NA	M2F135_S261.dedup.overlapclipped.bam	LTER2	forereef	May	10	1	196.94
165	M2F139	NA	M2F139_S262.dedup.overlapclipped.bam	LTER2	forereef	May	10	1	705.3
166	M2F144	NA	M2F144_S263.dedup.overlapclipped.bam	LTER2	forereef	May	10	2	110.39
167	M2F146	NA	M2F146_S264.dedup.overlapclipped.bam	LTER2	forereef	May	10	1	332.53
168	M2F164	NA	M2F164_S213.dedup.overlapclipped.bam	LTER2	forereef	May	10	1	154.72
169	M2F166	NA	M2F166_S214.dedup.overlapclipped.bam	LTER2	forereef	May	10	1	338.03
170	M2F171	NA	M2F171_S265.dedup.overlapclipped.bam	LTER2	forereef	May	10	1	320.69
171	M2F173	4	M2F173_S215.dedup.overlapclipped.bam	LTER2	forereef	May	10	1	364.42
172	M2F188	NA	M2F188_S266.dedup.overlapclipped.bam	LTER2	forereef	May	10	2	845.35
173	M2F194	NA	M2F194_S267.dedup.overlapclipped.bam	LTER2	forereef	May	10	1	282.67
174	M2F209	NA	M2F209_S268.dedup.overlapclipped.bam	LTER2	forereef	May	10	1	146.47
175	M2F233	NA	M2F233_S269.dedup.overlapclipped.bam	LTER2	forereef	May	10	2	135.68
176	M2F235	NA	M2F235_S270.dedup.overlapclipped.bam	LTER2	forereef	May	10	2	82.6
177	M2F236	NA	M2F236_S271.dedup.overlapclipped.bam	LTER2	forereef	May	10	1	117.89
178	M2F238	NA	M2F238_S272.dedup.overlapclipped.bam	LTER2	forereef	May	10	1	322.12
179	M3C78	NA	M3C78_S225.dedup.overlapclipped.bam	LTER3	crest	May	5	1	237.41
180	M3C79	NA	M3C79_S164.dedup.overlapclipped.bam	LTER3	crest	May	5	2	129.76
181	M3C81	NA	M3C81_S165.dedup.overlapclipped.bam	LTER3	crest	May	5	2	94.97
182	M3C83	NA	M3C83_S226.dedup.overlapclipped.bam	LTER3	crest	May	5	3	364.73
183	M3C86	NA	M3C86_S227.dedup.overlapclipped.bam	LTER3	crest	May	5	1	78.67
184	M3C87	NA	M3C87_S228.dedup.overlapclipped.bam	LTER3	crest	May	5	1	197.41
185	M3C88	NA	M3C88_S166.dedup.overlapclipped.bam	LTER3	crest	May	5	1	84.24
186	M3C89	NA	M3C89_S167.dedup.overlapclipped.bam	LTER3	crest	May	5	1	398.12
187	M3C90	NA	M3C90_S168.dedup.overlapclipped.bam	LTER3	crest	May	5	1	250.58
188	M3C93	NA	M3C93_S169.dedup.overlapclipped.bam	LTER3	crest	May	5	1	419.69
189	M3C95	NA	M3C95_S170.dedup.overlapclipped.bam	LTER3	crest	May	5	1	561.32
190	M3C96	NA	M3C96_S171.dedup.overlapclipped.bam	LTER3	crest	May	5	2	399.41
191	M3C97	NA	M3C97_S172.dedup.overlapclipped.bam	LTER3	crest	May	5	1	212.26
192	M3C98	NA	M3C98_S173.dedup.overlapclipped.bam	LTER3	crest	May	5	2	843.27
193	M3F10	NA	M3F10_S16.dedup.overlapclipped.bam	LTER3	forereef	May	10	1	168.94
194	M3F11	NA	M3F11_S23.dedup.overlapclipped.bam	LTER3	forereef	May	10	1	783.17
195	M3F12	6	M3_F12_S287.dedup.overlapclipped.bam	LTER3	forereef	May	10	1	117.86
196	M3F13	NA	M3F13_S151.dedup.overlapclipped.bam	LTER3	forereef	May	10	2	71.91
197	M3F14	NA	M3F14_S152.dedup.overlapclipped.bam	LTER3	forereef	May	10	1	437.68
198	M3F15	NA	M3F15_S153.dedup.overlapclipped.bam	LTER3	forereef	May	10	2	164.65
199	M3F16	14	M3_F16_S288.dedup.overlapclipped.bam	LTER3	forereef	May	10	1	100.49
200	M3F17	NA	M3F17_S154.dedup.overlapclipped.bam	LTER3	forereef	May	10	1	200.36
201	M3F23	NA	M3F23_S174.dedup.overlapclipped.bam	LTER3	forereef	May	10	3	54.2
202	M3F32	NA	M3F32_S155.dedup.overlapclipped.bam	LTER3	forereef	May	10	1	174.97
203	M3F34	NA	M3F34_S156.dedup.overlapclipped.bam	LTER3	forereef	May	10	2	252.24
204	M3F36	NA	M3F36_S157.dedup.overlapclipped.bam	LTER3	forereef	May	10	2	267.28
205	M3F37	NA	M3F37_S158.dedup.overlapclipped.bam	LTER3	forereef	May	10	2	263.03
206	M3F4	NA	M3F4_S159.dedup.overlapclipped.bam	LTER3	forereef	May	10	3	252.22
207	M3F40	NA	M3F40_S160.dedup.overlapclipped.bam	LTER3	forereef	May	10	1	244.34
208	M3F41	NA	M3F41_S161.dedup.overlapclipped.bam	LTER3	forereef	May	10	1	82.82
209	M3F44	NA	M3F44_S175.dedup.overlapclipped.bam	LTER3	forereef	May	10	1	502.21
210	M3F5	NA	M3F5_S162.dedup.overlapclipped.bam	LTER3	forereef	May	10	3	172.47
211	M3F51	NA	M3F51_S176.dedup.overlapclipped.bam	LTER3	forereef	May	10	1	299.95
212	M3F52	NA	M3F52_S177.dedup.overlapclipped.bam	LTER3	forereef	May	10	2	148.41
213	M3F53	NA	M3F53_S178.dedup.overlapclipped.bam	LTER3	forereef	May	10	1	141.17
214	M3F56	NA	M3F56_S179.dedup.overlapclipped.bam	LTER3	forereef	May	10	1	107.15
215	M3F57	NA	M3F57_S180.dedup.overlapclipped.bam	LTER3	forereef	May	10	3	101.65
216	M3F58	NA	M3F58_S181.dedup.overlapclipped.bam	LTER3	forereef	May	10	2	152.88
217	M3F6	NA	M3F6_S163.dedup.overlapclipped.bam	LTER3	forereef	May	10	1	36.75
218	M3F61	NA	M3F61_S182.dedup.overlapclipped.bam	LTER3	forereef	May	10	1	542
219	M3F64	NA	M3F64_S183.dedup.overlapclipped.bam	LTER3	forereef	May	10	3	76.12
220	M3F73	NA	M3F73_S184.dedup.overlapclipped.bam	LTER3	forereef	May	10	1	531.77
221	M5B10	NA	M5B10_S313.dedup.overlapclipped.bam	LTER5	backreef	May	1	1	180.31
222	M5B11	NA	M5B11_S316.dedup.overlapclipped.bam	LTER5	backreef	May	1	5	445.52
223	M5B12	NA	M5B12_S335.dedup.overlapclipped.bam	LTER5	backreef	May	1	1	638
224	M5B13	NA	M5B13_S339.dedup.overlapclipped.bam	LTER5	backreef	May	1	1	924.44
225	M5B14	NA	M5B14_S342.dedup.overlapclipped.bam	LTER5	backreef	May	1	1	490.71
226	M5B15	NA	M5B15_S355.dedup.overlapclipped.bam	LTER5	backreef	May	1	1	380.48
227	M5B18	NA	M5B18_S382.dedup.overlapclipped.bam	LTER5	backreef	May	1	1	355.34
228	M5B3	NA	M5B3_S76.dedup.overlapclipped.bam	LTER5	backreef	May	1	1	1244.33
229	M5B4	NA	M5B4_S88.dedup.overlapclipped.bam	LTER5	backreef	May	1	1	258.52
230	M5B5	NA	M5B5_S289.dedup.overlapclipped.bam	LTER5	backreef	May	1	1	997.05
231	M5B6	NA	M5B6_S290.dedup.overlapclipped.bam	LTER5	backreef	May	1	1	217.09
232	M5B7	NA	M5B7_S291.dedup.overlapclipped.bam	LTER5	backreef	May	1	1	156.91
233	M5B8	NA	M5B8_S292.dedup.overlapclipped.bam	LTER5	backreef	May	1	1	819.49
234	M5B9	13	M5B9_S296.dedup.overlapclipped.bam	LTER5	backreef	May	1	3	99.71
235	M5F11	NA	M5F11_S230.dedup.overlapclipped.bam	LTER5	forereef	May	10	1	29.99
236	M5F12	NA	M5F12_S231.dedup.overlapclipped.bam	LTER5	forereef	May	10	1	603.27
237	M5F17	NA	M5F17_S185.dedup.overlapclipped.bam	LTER5	forereef	May	10	1	54.09
238	M5F2	NA	M5F2_S232.dedup.overlapclipped.bam	LTER5	forereef	May	10	1	92.95
239	M5F24	NA	M5F24_S186.dedup.overlapclipped.bam	LTER5	forereef	May	10	1	47.09
240	M5F31	NA	M5F31_S187.dedup.overlapclipped.bam	LTER5	forereef	May	10	1	59.3
241	M5F44	NA	M5F44_S188.dedup.overlapclipped.bam	LTER5	forereef	May	10	1	100.99
242	M5F49	NA	M5F49_S233.dedup.overlapclipped.bam	LTER5	forereef	May	10	1	606.38
243	M5F50	NA	M5F50_S189.dedup.overlapclipped.bam	LTER5	forereef	May	10	1	964.72
244	M5F51	NA	M5F51_S234.dedup.overlapclipped.bam	LTER5	forereef	May	10	1	44.68
245	M5F58	NA	M5F58_S235.dedup.overlapclipped.bam	LTER5	forereef	May	10	1	660.82
246	M5F7	NA	M5F7_S236.dedup.overlapclipped.bam	LTER5	forereef	May	10	1	193.62
247	M5F75	NA	M5F75_S190.dedup.overlapclipped.bam	LTER5	forereef	May	10	1	75.22
248	M5F76	NA	M5F76_S191.dedup.overlapclipped.bam	LTER5	forereef	May	10	1	549.49
249	M5F79	NA	M5F79_S192.dedup.overlapclipped.bam	LTER5	forereef	May	10	1	448.34
250	M5F84	NA	M5F84_S237.dedup.overlapclipped.bam	LTER5	forereef	May	10	1	277.21
251	M5F88	NA	M5F88_S238.dedup.overlapclipped.bam	LTER5	forereef	May	10	1	384.95
252	M5F96	NA	M5F96_S239.dedup.overlapclipped.bam	LTER5	forereef	May	10	1	249.95
253	M5F98	NA	M5F98_S240.dedup.overlapclipped.bam	LTER5	forereef	May	10	1	218.9
254	N1F10J	NA	N1F10J_S305.dedup.overlapclipped.bam	LTER1	forereef	NA	10	NULL	123.248
255	N1F11J	NA	N1F11J_S306.dedup.overlapclipped.bam	LTER1	forereef	NA	10	NULL	10.469
256	N1F12J	NA	N1F12J_S307.dedup.overlapclipped.bam	LTER1	forereef	NA	10	NULL	17.979
257	N1F13J	NA	N1F13J_S308.dedup.overlapclipped.bam	LTER1	forereef	NA	10	NULL	18.817
258	N1F14J	NA	N1F14J_S309.dedup.overlapclipped.bam	LTER1	forereef	NA	10	NULL	9.849
259	N1F16J	NA	N1F16J_S310.dedup.overlapclipped.bam	LTER1	forereef	NA	10	NULL	10.169
260	N1F17J	NA	N1F17J_S311.dedup.overlapclipped.bam	LTER1	forereef	NA	10	NULL	11.389
261	N1F18J	NA	N1F18J_S312.dedup.overlapclipped.bam	LTER1	forereef	NA	10	NULL	6.884
262	N1F1J	NA	N1F1J_S314.dedup.overlapclipped.bam	LTER1	forereef	NA	10	NULL	5.675
263	N1F20J	NA	N1F20J_S315.dedup.overlapclipped.bam	LTER1	forereef	NA	10	NULL	20.519
264	N1F21J	NA	N1F21J_S320.dedup.overlapclipped.bam	LTER1	forereef	NA	10	NULL	15.862
265	N1F22J	NA	N1F22J_S317.dedup.overlapclipped.bam	LTER1	forereef	NA	10	NULL	7.494
266	N1F24J	NA	N1F24J_S318.dedup.overlapclipped.bam	LTER1	forereef	NA	10	NULL	2.441
267	N1F25J	NA	N1F25J_S319.dedup.overlapclipped.bam	LTER1	forereef	NA	10	NULL	6.926
268	N1F26J	NA	N1F26J_S301.dedup.overlapclipped.bam	LTER1	forereef	NA	10	NULL	15.687
269	N1F29J	NA	N1F29J_S321.dedup.overlapclipped.bam	LTER1	forereef	NA	10	NULL	29.638
270	N1F3J	NA	N1F3J_S322.dedup.overlapclipped.bam	LTER1	forereef	NA	10	NULL	14.616
271	N1F5J	NA	N1F5J_S323.dedup.overlapclipped.bam	LTER1	forereef	NA	10	NULL	14.391
272	N1F8J	NA	N1F8J_S324.dedup.overlapclipped.bam	LTER1	forereef	NA	10	NULL	5.866
273	N1F9J	NA	N1F9J_S325.dedup.overlapclipped.bam	LTER1	forereef	NA	10	NULL	27.854
274	N2F1J	NA	N2F1J_S326.dedup.overlapclipped.bam	LTER2/Pile	forereef	NA	10	NULL	18.56
275	N2F2J	NA	N2F2J_S327.dedup.overlapclipped.bam	LTER2/Pile	forereef	NA	10	NULL	7.33
276	N2F31J	NA	N2F31J_S328.dedup.overlapclipped.bam	LTER2/Pile	forereef	NA	10	NULL	11.648
277	N2F32J	7	N2F32J_S346.dedup.overlapclipped.bam	LTER2/Pile	forereef	NA	10	NULL	11.161
278	N2F33J	NA	N2F33J_S329.dedup.overlapclipped.bam	LTER2/Pile	forereef	NA	10	NULL	12.289
279	N2F34J	NA	N2F34J_S302.dedup.overlapclipped.bam	LTER2/Pile	forereef	NA	10	NULL	7.771
280	N2F36J	NA	N2F36J_S331.dedup.overlapclipped.bam	LTER2/Pile	forereef	NA	10	NULL	8.234
281	N2F39J	NA	N2F39J_S332.dedup.overlapclipped.bam	LTER2/Pile	forereef	NA	10	NULL	21.275
282	N2F3J	NA	N2F3J_S333.dedup.overlapclipped.bam	LTER2/Pile	forereef	NA	10	NULL	6.53
283	N2F42J	NA	N2F42J_S334.dedup.overlapclipped.bam	LTER2/Pile	forereef	NA	10	NULL	17.665
284	N2F45J	NA	N2F45J_S336.dedup.overlapclipped.bam	LTER2/Pile	forereef	NA	10	NULL	14.532
285	N2F46J	NA	N2F46J_S337.dedup.overlapclipped.bam	LTER2/Pile	forereef	NA	10	NULL	12.118
286	N2F49J	NA	N2F49J_S338.dedup.overlapclipped.bam	LTER2/Pile	forereef	NA	10	NULL	15.851
287	N2F52J	NA	N2F52J_S340.dedup.overlapclipped.bam	LTER2/Pile	forereef	NA	10	NULL	11.892
288	N2F53J	NA	N2F53J_S299.dedup.overlapclipped.bam	LTER2/Pile	forereef	NA	10	NULL	35.812
289	N2F55J	NA	N2F55J_S341.dedup.overlapclipped.bam	LTER2/Pile	forereef	NA	10	NULL	9.465
290	N2F58J	NA	N2F58J_S343.dedup.overlapclipped.bam	LTER2/Pile	forereef	NA	10	NULL	16.238
291	N2F59J	NA	N2F59J_S344.dedup.overlapclipped.bam	LTER2/Pile	forereef	NA	10	NULL	20.589
292	N2F5J	NA	N2F5J_S345.dedup.overlapclipped.bam	LTER2/Pile	forereef	NA	10	NULL	5.34
293	N3F10J	NA	N3F10J_S347.dedup.overlapclipped.bam	LTER3	forereef	NA	10	NULL	9.679
294	N3F11J	7	N2F32J_S346.dedup.overlapclipped.bam	LTER3	forereef	NA	10	NULL	13.565
295	N3F13J	NA	N3F13J_S349.dedup.overlapclipped.bam	LTER3	forereef	NA	10	NULL	9.099
296	N3F14J	NA	N3F14J_S298.dedup.overlapclipped.bam	LTER3	forereef	NA	10	NULL	18.875
297	N3F15J	NA	N3F15J_S350.dedup.overlapclipped.bam	LTER3	forereef	NA	10	NULL	17.134
298	N3F16J	NA	N3F16J_S351.dedup.overlapclipped.bam	LTER3	forereef	NA	10	NULL	7.77
299	N3F17J	NA	N3F17J_S352.dedup.overlapclipped.bam	LTER3	forereef	NA	10	NULL	17.504
300	N3F18J	NA	N3F18_S374.dedup.overlapclipped.bam	LTER3	forereef	NA	10	NULL	17.337
301	N3F19J	NA	N3F19J_S353.dedup.overlapclipped.bam	LTER3	forereef	NA	10	NULL	16.815
302	N3F1J	NA	N3F1J_S354.dedup.overlapclipped.bam	LTER3	forereef	NA	10	NULL	11.27
303	N3F22J	NA	N3F22J_S356.dedup.overlapclipped.bam	LTER3	forereef	NA	10	NULL	18.524
304	N3F24J	NA	N3F24J_S357.dedup.overlapclipped.bam	LTER3	forereef	NA	10	NULL	13.038
305	N3F25J	NA	N3F25J_S358.dedup.overlapclipped.bam	LTER3	forereef	NA	10	NULL	15.979
306	N3F28J	NA	N3F28J_S359.dedup.overlapclipped.bam	LTER3	forereef	NA	10	NULL	5.907
307	N3F29J	NA	N3F29J_S360.dedup.overlapclipped.bam	LTER3	forereef	NA	10	NULL	21.693
308	N3F2J	NA	N3F2J_S361.dedup.overlapclipped.bam	LTER3	forereef	NA	10	NULL	15.354
309	N3F3J	NA	N3F3J_S362.dedup.overlapclipped.bam	LTER3	forereef	NA	10	NULL	23.765
310	N3F5J	NA	N3F5J_S363.dedup.overlapclipped.bam	LTER3	forereef	NA	10	NULL	7.582
311	N3F7J	NA	N3F7J_S366.dedup.overlapclipped.bam	LTER3	forereef	NA	10	NULL	6.67
312	N3F8J	NA	N3F8J_S364.dedup.overlapclipped.bam	LTER3	forereef	NA	10	NULL	16.264
313	N3F9J	NA	N3F9J_S365.dedup.overlapclipped.bam	LTER3	forereef	NA	10	NULL	10.932
314	N5F10J	NA	N5F10J_S367.dedup.overlapclipped.bam	LTER5	forereef	NA	10	NULL	18.095
315	N5F11J	NA	N5F11J_S368.dedup.overlapclipped.bam	LTER5	forereef	NA	10	NULL	4.057
316	N5F13J	NA	N5F13J_S384.dedup.overlapclipped.bam	LTER5	forereef	NA	10	NULL	6.608
317	N5F14J	NA	N5F14J_S303.dedup.overlapclipped.bam	LTER5	forereef	NA	10	NULL	34.943
318	N5F15J	NA	N5F15J_S300.dedup.overlapclipped.bam	LTER5	forereef	NA	10	NULL	9.079
319	N5F17J	NA	N5F17J_S369.dedup.overlapclipped.bam	LTER5	forereef	NA	10	NULL	4.593
320	N5F18J	NA	N5F18J_S381.dedup.overlapclipped.bam	Unknown	Unknown	Unknown	Unknown	Unknown	17.334
321	N5F19J	NA	N5F19J_S370.dedup.overlapclipped.bam	LTER5	forereef	NA	10	NULL	21.023
322	N5F1J	NA	N5F1J_S371.dedup.overlapclipped.bam	LTER5	forereef	NA	10	NULL	11.351
323	N5F20J	NA	N5F20J_S372.dedup.overlapclipped.bam	LTER5	forereef	NA	10	NULL	12.677
324	N5F21J	NA	N5F21J_S373.dedup.overlapclipped.bam	LTER5	forereef	NA	10	NULL	15.491
325	N5F26J	NA	N5F26J_S375.dedup.overlapclipped.bam	LTER5	forereef	NA	10	NULL	6.426
326	N5F29J	NA	N5F29J_S376.dedup.overlapclipped.bam	LTER5	forereef	NA	10	NULL	5.479
327	N5F30J	NA	N5F30J_S377.dedup.overlapclipped.bam	LTER5	forereef	NA	10	NULL	9.832
328	N5F3J	NA	N5F3J_S378.dedup.overlapclipped.bam	LTER5	forereef	NA	10	NULL	11.183
329	N5F7J	NA	N5F7J_S380.dedup.overlapclipped.bam	LTER5	forereef	NA	10	NULL	11.828
330	N5F8J	NA	N5F8J_S383.dedup.overlapclipped.bam	LTER5	forereef	NA	10	NULL	7.237
331	O2F301	NA	O2F301_S72.dedup.overlapclipped.bam	LTER2	forereef	October	10	These are the ones we know recovered	286.41
332	O2F318	NA	O2F318_S278.dedup.overlapclipped.bam	LTER2	forereef	October	10	These are the ones we know recovered	NA
333	O2F319	NA	O2F319_S279.dedup.overlapclipped.bam	LTER2	forereef	October	10	These are the ones we know recovered	45.41
334	O5F26	NA	O5F26_S194.dedup.overlapclipped.bam	LTER5	forereef	October	10	NULL	846.95
335	O5F27	NA	O5F27_S195.dedup.overlapclipped.bam	LTER5	forereef	October	10	NULL	1286.49
336	O5F28	NA	O5F28_S196.dedup.overlapclipped.bam	LTER5	forereef	October	10	NULL	1213.19
337	O5F29	NA	O5F29_S197.dedup.overlapclipped.bam	LTER5	forereef	October	10	NULL	650.02
338	O5F30	NA	O5F30_S198.dedup.overlapclipped.bam	LTER5	forereef	October	10	NULL	1181.22
339	O5F35	13	M5B9_S296.dedup.overlapclipped.bam	LTER5	forereef	October	10	NULL	52.49
340	O5F39	NA	O5F39_S201.dedup.overlapclipped.bam	LTER5	forereef	October	10	NULL	42.17
341	O5F47	NA	O5F47_S202.dedup.overlapclipped.bam	LTER5	forereef	October	10	NULL	334.13
342	O5F49	NA	O5F49_S203.dedup.overlapclipped.bam	LTER5	forereef	October	10	NULL	261.27
343	O5F54	NA	O5F54_S204.dedup.overlapclipped.bam	LTER5	forereef	October	10	NULL	297.62
344	O5F55	NA	O5F55_S205.dedup.overlapclipped.bam	LTER5	forereef	October	10	NULL	735.56
345	O5F59	NA	O5F59_S206.dedup.overlapclipped.bam	LTER5	forereef	October	10	NULL	708.65
346	O5F6	NA	O5F6_S241.dedup.overlapclipped.bam	LTER5	forereef	October	10	NULL	NA
347	O5F62	NA	O5F62_S207.dedup.overlapclipped.bam	LTER5	forereef	October	10	NULL	27.43
348	O5F64	NA	O5F64_S208.dedup.overlapclipped.bam	LTER5	forereef	October	10	NULL	678.05
349	O5F65	NA	O5F65_S209.dedup.overlapclipped.bam	LTER5	forereef	October	10	NULL	105.82
350	O5F66	NA	O5F66_S210.dedup.overlapclipped.bam	LTER5	forereef	October	10	NULL	700.6
351	O5F74	NA	O5F74_S211.dedup.overlapclipped.bam	LTER5	forereef	October	10	NULL	486.85
352	O5F77	NA	O5F77_S212.dedup.overlapclipped.bam	LTER5	forereef	October	10	NULL	168.21

## Sheet: Filtering #loci & #samples
Analysis Type	Admixture and PCAs	Nucleotide diversity, heterozygosity, Fst	Stairway Plot	Bleaching resistance PGS	Bleaching survival PGS	Deep forereef bleaching resistance PGS	Deep forereef bleaching survival PGS	Deep forereef bleaching survival PGS - no missing data	Convergent Correlation Stat
Number of samples	344	344	344	158	194	86	138	138	194
Number of loci	580144	170890753	14465759	3045297	2457428	1332841	2408840	1033668	2457428
Filters	loci present in at least 80% of individuals, minimum mapping quality score of 20, minimum quality score of 25, strand bias p-value > 0.05, heterozygosity bias > 0.05, minor allele frequency (MAF) > 0.05, a SNP p-value of 1×10-5, removing all triallelic loci, removing reads having multiple best hits and lumped paralogs filter, linked sites removed, removing samples that had more than 10% missing d…	loci present in at least 80% of individuals, minimum mapping quality score of 20, minimum quality score of 25, strand bias p-value > 0.05, heterozygosity bias > 0.05, removing all triallelic loci, removing reads having multiple best hits and lumped paralogs filter, removing samples that had more than 10% missing data.	loci present in at least 80% of individuals, minimum mapping quality score of 20, minimum quality score of 25, strand bias p-value > 0.05, heterozygosity bias > 0.05, removing all triallelic loci, removing reads having multiple best hits and lumped paralogs filter, linked sites removed, removing samples that had more than 10% missing data.	loci present in at least 90% of individuals, minimum mapping quality score of 20, minimum quality score of 25, strand bias p-value > 0.05, heterozygosity bias > 0.05, minor allele frequency (MAF) > 0.05, a SNP p-value of 1×10-5, removing all triallelic loci, removing reads having multiple best hits and lumped paralogs filter, genotype posterior > 0.95, removing samples that had more than 10% miss…	loci present in at least 90% of individuals, minimum mapping quality score of 20, minimum quality score of 25, strand bias p-value > 0.05, heterozygosity bias > 0.05, minor allele frequency (MAF) > 0.05, a SNP p-value of 1×10-5, removing all triallelic loci, removing reads having multiple best hits and lumped paralogs filter, genotype posterior > 0.95, removing samples that had more than 10% miss…	loci present in at least 90% of individuals, minimum mapping quality score of 20, minimum quality score of 25, strand bias p-value > 0.05, heterozygosity bias > 0.05, minor allele frequency (MAF) > 0.05, a SNP p-value of 1×10-5, removing all triallelic loci, removing reads having multiple best hits and lumped paralogs filter, genotype posterior > 0.95, removing samples that had more than 10% miss…	loci present in at least 90% of individuals, minimum mapping quality score of 20, minimum quality score of 25, strand bias p-value > 0.05, heterozygosity bias > 0.05, minor allele frequency (MAF) > 0.05, a SNP p-value of 1×10-5, removing all triallelic loci, removing reads having multiple best hits and lumped paralogs filter, genotype posterior > 0.95, removing samples that had more than 10% miss…	loci present in 100% of individuals, minimum mapping quality score of 20, minimum quality score of 25, strand bias p-value > 0.05, heterozygosity bias > 0.05, minor allele frequency (MAF) > 0.05, a SNP p-value of 1×10-5, removing all triallelic loci, removing reads having multiple best hits and lumped paralogs filter, genotype posterior > 0.95, removing samples that had more than 10% missing data…	loci present in at least 90% of individuals, minimum mapping quality score of 20, minimum quality score of 25, strand bias p-value > 0.05, heterozygosity bias > 0.05, minor allele frequency (MAF) > 0.05, a SNP p-value of 1×10-5, removing all triallelic loci, removing reads having multiple best hits and lumped paralogs filter, genotype posterior > 0.95, removing samples that had more than 10% miss…
Genotyping method	likelihood estimates	likelihood estimates	likelihood estimates	hardcalling	hardcalling	hard calling	hard calling	hard calling	hardcalling

## Sheet: SymbiontGLM
glm(formula = as.numeric(BleachingScoreMay) ~ as.numeric(area) +						glm(formula = as.numeric(BleachingScoreMay) ~ as.numeric(area) +
Depth_m * SymDp + Depth_m * SymAp + Site, family = gaussian,						Depth_m * SymDp + Depth_m * SymCp + Site, family = gaussian,
data = Maynew1)						data = Maynew1)
Deviance Residuals:						Deviance Residuals:
Min 1Q Median 3Q Max						Min 1Q Median 3Q Max
-2.77467 -0.23826 0.02499 0.21870 1.62211						-2.77467 -0.23826 0.02499 0.21870 1.62211
Coefficients:						Coefficients:
Estimate Std. Error t value Pr(>|t|)						Estimate Std. Error t value Pr(>|t|)
(Intercept) 1.366e+00 1.179e+00 1.158 0.24911						(Intercept) 4.933e+00 3.879e-01 12.720 < 2e-16 ***
as.numeric(area) -2.475e-04 3.018e-04 -0.820 0.41397						as.numeric(area) -2.475e-04 3.018e-04 -0.820 0.41397
Depth_m1 2.420e+00 1.218e+00 1.986 0.04936 *						Depth_m1 -1.159e+00 4.552e-01 -2.546 0.01223 *
Depth_m10 7.024e-01 1.153e+00 0.609 0.54359						Depth_m10 -4.921e+00 5.040e-01 -9.764 < 2e-16 ***
SymDp -2.238e+01 1.085e+01 -2.063 0.04133 *						SymDp -2.595e+01 9.939e+00 -2.611 0.01023 *
SymAp 3.567e+00 1.066e+00 3.345 0.00111 **						SymCp -3.567e+00 1.066e+00 -3.345 0.00111 **
SiteLTER2 9.401e-02 2.615e-01 0.360 0.71984						SiteLTER2 9.401e-02 2.615e-01 0.360 0.71984
SiteLTER3 1.441e-01 2.713e-01 0.531 0.59647						SiteLTER3 1.441e-01 2.713e-01 0.531 0.59647
SiteLTER5 -2.328e-01 2.641e-01 -0.881 0.37991						SiteLTER5 -2.328e-01 2.641e-01 -0.881 0.37991
Depth_m1:SymDp 2.282e+01 1.088e+01 2.097 0.03821 *						Depth_m1:SymDp 2.640e+01 9.898e+00 2.667 0.00876 **
Depth_m10:SymDp 2.223e+01 1.089e+01 2.042 0.04346 *						Depth_m10:SymDp 2.785e+01 9.986e+00 2.789 0.00618 **
Depth_m1:SymAp -3.579e+00 1.257e+00 -2.848 0.00522 **						Depth_m1:SymCp 3.579e+00 1.257e+00 2.848 0.00522 **
Depth_m10:SymAp -5.623e+00 1.281e+00 -4.390 2.54e-05 ***						Depth_m10:SymCp 5.623e+00 1.281e+00 4.390 2.54e-05 ***

## Sheet: AlleleFreqShift
GENOME-WIDE	backreef.LTER1FreqChange	shallow forereef.LTER2FreqChange	deep forereef.LTER1FreqChange	deep forereef.LTER2FreqChange	deep forereef.LTER3FreqChange	deep forereef.LTER5FreqChange
	0.00386716	0.00996712	0.0011061	-0.0150821	0.00181027	-0.000453111
DFR Bleaching Mort PGS	backreef.LTER1FreqChange	shallow forereef.LTER2FreqChange	deep forereef.LTER1FreqChange	deep forereef.LTER2FreqChange	deep forereef.LTER3FreqChange	deep forereef.LTER5FreqChange
	0.00223947	0.00971912	0.0106533	-0.0117526	-0.00184932	0.000334302

## Sheet: Pre-Post_Pre-Juv_Overlap_1
	V1	V2	V3	V4	V5	V6	V7	V8	V9	V10	V11	MayJuvGWASpval	protein
6522	2	14589545	chr2_14589545	A	C	C	ADD	156	0.0789076	0.685206	-3.70615	0.000210433	transcription factor AP-2-alpha-like isoform X2
10738	6	24397341	chr6_24397341	C	T	T	ADD	154	0.0223104	1.05615	-3.60054	0.000317559	band 7 protein AGAP004871-like isoform X1
13385	8	12455637	chr8_12455637	T	C	C	ADD	158	0.0386854	0.912475	-3.56425	0.000364893	NA
5156	14	11199984	chr14_11199984	T	C	C	ADD	154	8.19443	0.6034	3.486	0.000490299	NA
3757	12	16488856	chr12_16488856	C	T	T	ADD	159	0.0481877	0.880958	-3.44245	0.000576474	usherin-like
14300	9	6525541	chr9_6525541	C	T	T	ADD	152	0.0879238	0.709447	-3.42701	0.000610261	NA
2640	11	17255319	chr11_17255319	G	T	T	ADD	148	10.7669	0.697792	3.40571	0.000659917	protein saal1-like
4508	13	13576234	chr13_13576234	C	T	T	ADD	153	0.0744141	0.763099	-3.40468	0.000662413	lipid droplet-associated hydrolase/ubiquinol-cytochrome-c reductase complex assembly factor 1-like
14410	9	9106724	chr9_9106724	C	T	T	ADD	154	13.0209	0.755191	3.39855	0.00067743	beta-2 adrenergic receptor-like
13182	8	9810793	chr8_9810793	A	G	G	ADD	146	7.5409	0.594775	3.39682	0.000681746	NA
4130	13	6713493	chr13_6713493	A	G	G	ADD	154	4.99137	0.474665	3.38704	0.000706508	neurogenic locus notch homolog protein 2-like
2698	11	17873082	chr11_17873082	A	G	G	ADD	154	17.6388	0.853018	3.36464	0.000766429	IQ domain-containing protein D-like
7348	3	19023499	chr3_19023499	A	G	G	ADD	158	0.0850203	0.733824	-3.35893	0.000782441	DNA polymerase zeta catalytic subunit-like
9881	6	3430304	chr6_3430304	C	G	G	ADD	152	0.0740207	0.77552	-3.35699	0.000787966	NA
6802	3	1859748	chr3_1859748	A	G	G	ADD	150	10.502	0.700505	3.35696	0.00078805	voltage-gated hydrogen channel 1-like
6752	3	1000424	chr3_1000424	T	C	C	ADD	157	0.0759335	0.768229	-3.35564	0.000791823	tenascin-like
1009	10	6084087	chr10_6084087	G	T	T	ADD	148	21.7712	0.918178	3.35511	0.000793324	NA
9225	5	24160531	chr5_24160531	C	G	G	ADD	152	0.0339354	1.01038	-3.34853	0.000812421	NA
2250	11	5616530	chr11_5616530	G	A	A	ADD	147	4.25707	0.436701	3.3171	0.000909581	coiled-coil domain-containing protein 57-like
11081	6	29780647	chr6_29780647	C	T	T	ADD	156	0.0446978	0.937914	-3.31356	0.000921176	NA
2102	11	2969755	chr11_2969755	T	C	C	ADD	144	13.6707	0.791893	3.30253	0.000958157	NA
9390	5	28560124	chr5_28560124	C	T	T	ADD	153	15.9491	0.840211	3.29608	0.000980432	scm-like with four MBT domains protein 1/TBC1 domain family member 30-like
5165	14	11319283	chr14_11319283	C	G	G	ADD	158	14.7706	0.818326	3.29042	0.00100039	NA
8653	4	23177474	chr4_23177474	G	A	A	ADD	153	13.8565	0.79994	3.28619	0.00101552	homeobox protein MOX-2-like
14112	9	2381295	chr9_2381295	G	A	A	ADD	155	10.633	0.727884	3.24772	0.00116333	contactin-associated protein-like 2
1759	10	24230744	chr10_24230744	T	C	C	ADD	144	6.86577	0.594562	3.24028	0.00119411	NA
2298	11	7084461	chr11_7084461	C	T	T	ADD	151	4.8754	0.490673	3.22863	0.00124384	serine/threonine-protein kinase SMG1-like
1102	10	8199972	chr10_8199972	A	C	C	ADD	155	10.0354	0.716015	3.22076	0.0012785	NA
1718	10	19000049	chr10_19000049	C	T	T	ADD	157	14.3251	0.828065	3.21474	0.00130563	NA
13999	9	237956	chr9_237956	G	C	C	ADD	158	0.047364	0.948783	-3.21453	0.00130658	dynamin-binding protein-like
7317	3	18643871	chr3_18643871	C	A	A	ADD	158	17.6507	0.893666	3.21236	0.00131649	protocadherin Fat 4-like isoform X7
4895	14	2080345	chr14_2080345	G	T	T	ADD	158	11.1287	0.750625	3.21003	0.00132719	YLP motif-containing protein 1-like
1030	10	7273814	chr10_7273814	A	T	T	ADD	156	7.05009	0.610945	3.19675	0.00138983	transportin-1-like isoform X1
9199	5	22368318	chr5_22368318	C	T	T	ADD	158	0.0670963	0.845362	-3.19582	0.00139433	E3 ubiquitin-protein ligase HUWE1-like
14412	9	9112598	chr9_9112598	T	G	G	ADD	152	10.7966	0.748792	3.17743	0.00148589	NA
8837	4	23711720	chr4_23711720	T	G	G	ADD	158	3.95869	0.433247	3.17582	0.00149413	collagen alpha chain-like
5401	14	20352370	chr14_20352370	C	A	A	ADD	154	4.91021	0.502451	3.16711	0.00153961	NA
9854	6	2860207	chr6_2860207	G	C	C	ADD	157	6.03282	0.5694	3.15633	0.00159769	uncharacterized protein LOC114960040 isoform X1
8419	4	18077042	chr4_18077042	T	C	C	ADD	160	0.0682292	0.851132	-3.15448	0.00160782	NA
12739	8	145643	chr8_145643	T	C	C	ADD	158	9.26689	0.705835	3.15435	0.00160858	ankyrin repeat and SAM domain-containing protein 1A-like isoform X2/"sushi, von Willebrand factor type A, EGF and pentraxin domain-containing protein 1-like"
13773	8	23367068	chr8_23367068	A	G	G	ADD	152	4.35382	0.46741	3.14724	0.00164818	septin-11-like
10775	6	24977511	chr6_24977511	A	T	T	ADD	159	8.41468	0.677346	3.14459	0.00166317	centrosomal protein of 290 kDa-like isoform X2
11447	7	5052322	chr7_5052322	C	T	T	ADD	156	14.7681	0.856765	3.1426	0.00167454	NA
9015	5	3866381	chr5_3866381	G	C	C	ADD	152	7.21962	0.62944	3.14057	0.00168618	nardilysin-like isoform X1
7685	3	24054313	chr3_24054313	T	C	C	ADD	155	10.2799	0.742993	3.13622	0.0017114	gamma-aminobutyric acid type B receptor subunit 1-like
6764	3	1041499	chr3_1041499	C	A	A	ADD	157	5.02408	0.516069	3.12796	0.00176023	adhesion G protein-coupled receptor E2-like
8130	4	6148117	chr4_6148117	G	A	A	ADD	155	0.143476	0.621316	-3.12496	0.00177829	zinc transporter ZIP12-like isoform X1
12063	7	18830196	chr7_18830196	A	G	G	ADD	148	10.6418	0.756859	3.12447	0.00178123	NA
12773	8	523997	chr8_523997	G	A	A	ADD	155	7.57649	0.648697	3.12172	0.00179798	inositol phosphorylceramide synthase catalytic subunit aur1-like
2876	11	20592659	chr11_20592659	T	C	C	ADD	156	7.38333	0.641347	3.11723	0.00182561	CD151 antigen-like
2542	11	15373124	chr11_15373124	G	A	A	ADD	155	14.0872	0.8494	3.11428	0.00184394	protein chibby homolog 1-like
9206	5	22669370	chr5_22669370	C	G	G	ADD	147	0.0554053	0.930465	-3.10928	0.00187541	PREDICTED: uncharacterized protein LOC107330267
14343	9	7444524	chr9_7444524	G	A	A	ADD	152	0.0521735	0.950168	-3.10806	0.00188319	ubiquitin carboxyl-terminal hydrolase MINDY-1-like
408	1	27053949	chr1_27053949	C	A	A	ADD	147	4.77102	0.503127	3.1057	0.0018983	NA
6836	3	2946202	chr3_2946202	A	G	G	ADD	156	0.18338	0.546206	-3.10541	0.00190015	predicted protein
3903	12	20340181	chr12_20340181	A	G	G	ADD	151	0.0455665	0.995134	-3.10369	0.00191126	thyroid receptor-interacting protein 11-like isoform X2
10884	6	25968211	chr6_25968211	G	A	A	ADD	157	0.0588182	0.913056	-3.1031	0.00191505	TBC1 domain family member 13
4511	13	13583009	chr13_13583009	G	A	A	ADD	148	0.0648924	0.884824	-3.09104	0.00199457	ubiquinol-cytochrome-c reductase complex assembly factor 1-like/"Dihydrolipoyllysine-residue acetyltransferase component of pyruvate dehydrogenase complex, mitochondrial"
5875	2	4428635	chr2_4428635	T	C	C	ADD	160	7.08948	0.634364	3.08752	0.00201834	active breakpoint cluster region-related protein-like
12640	7	28199745	chr7_28199745	C	T	T	ADD	157	5.37907	0.54548	3.08447	0.00203918	short transient receptor potential channel 5-like
675	1	30782039	chr1_30782039	G	A	A	ADD	154	0.038221	1.06224	-3.0731	0.0021185	leucine-rich repeat-containing protein 63-like
1287	10	11535339	chr10_11535339	A	T	T	ADD	159	8.80149	0.708193	3.07109	0.00213282	transmembrane prolyl 4-hydroxylase-like
1656	10	15801356	chr10_15801356	G	A	A	ADD	157	9.78385	0.743227	3.06869	0.00214999	uncharacterized protein LOC114956070
9672	5	32287736	chr5_32287736	G	A	A	ADD	157	4.31814	0.476938	3.06712	0.00216133	NA
14113	9	2381368	chr9_2381368	T	G	G	ADD	155	8.54802	0.700227	3.06429	0.00218187	contactin-associated protein-like 2
9422	5	28803666	chr5_28803666	G	C	C	ADD	159	0.0532535	0.960581	-3.05304	0.00226536	---NA---
1029	10	7273803	chr10_7273803	G	C	C	ADD	156	8.04791	0.683237	3.05225	0.00227131	transportin-1-like isoform X1
8587	4	21562010	chr4_21562010	A	G	G	ADD	156	6.76213	0.627768	3.04466	0.00232946	dnaJ homolog subfamily B member 6-like
1468	10	13006344	chr10_13006344	T	C	C	ADD	146	0.106536	0.736693	-3.03963	0.0023687	5'-AMP-activated protein kinase catalytic subunit alpha-2-like
7080	3	8836126	chr3_8836126	T	G	G	ADD	155	0.0428961	1.03792	-3.03394	0.00241386	signal recognition particle receptor subunit beta-like
5170	14	11324324	chr14_11324324	A	T	T	ADD	153	9.41569	0.741252	3.02512	0.00248535	NA
2459	11	11988466	chr11_11988466	C	T	T	ADD	147	35.3927	1.17949	3.02376	0.00249651	NA
7743	3	25295083	chr3_25295083	T	C	C	ADD	156	0.0535153	0.969541	-3.01977	0.0025297	midasin-like isoform X2
7764	3	25613340	chr3_25613340	A	T	T	ADD	154	6.07986	0.597732	3.01972	0.00253011	"dynein heavy chain 5, axonemal-like"
96	1	2887072	chr1_2887072	C	T	T	ADD	159	0.0938224	0.786119	-3.01017	0.00261101	Zinc finger protein 333
8588	4	21562033	chr4_21562033	C	T	T	ADD	155	6.14878	0.603753	3.00827	0.00262736	dnaJ homolog subfamily B member 6-like
7381	3	19230177	chr3_19230177	T	C	C	ADD	153	9.11431	0.73554	3.00439	0.00266118	tyrosinase-like
8162	4	6587647	chr4_6587647	A	T	T	ADD	150	0.107592	0.743133	-3.00002	0.00269965	NA
3995	12	22531900	chr12_22531900	G	A	A	ADD	147	18.8739	0.979779	2.99841	0.00271389	NA
5025	14	7780713	chr14_7780713	G	A	A	ADD	155	5.93951	0.594397	2.99737	0.00272321	prolow-density lipoprotein receptor-related protein 1-like
8342	4	14751154	chr4_14751154	G	C	C	ADD	151	0.276944	0.428749	-2.99462	0.00274786	NA
676	1	30782131	chr1_30782131	T	C	C	ADD	158	0.0616484	0.931073	-2.99258	0.00276634	leucine-rich repeat-containing protein 63-like
1128	10	9349022	chr10_9349022	T	C	C	ADD	158	5.97197	0.59737	2.99157	0.00277542	---NA---
5208	14	16291891	chr14_16291891	G	T	T	ADD	152	7.67353	0.681957	2.98813	0.0028069	macrophage mannose receptor 1-like
8195	4	7488104	chr4_7488104	A	T	T	ADD	151	11.3447	0.813001	2.98739	0.00281366	cilia- and flagella-associated protein 53-like
14411	9	9111459	chr9_9111459	G	T	T	ADD	155	9.67779	0.761321	2.98144	0.00286896	NA
9733	6	1219229	chr6_1219229	A	G	G	ADD	158	8.46394	0.716947	2.97904	0.00289154	multivesicular body subunit 12B-like
2523	11	15268851	chr11_15268851	T	C	C	ADD	154	9.21907	0.74568	2.97886	0.00289324	RRP15-like protein
3569	12	12060659	chr12_12060659	T	A	A	ADD	159	0.195057	0.548736	-2.9786	0.00289571	interferon regulatory factor 2-binding protein-like
12048	7	18470989	chr7_18470989	C	T	T	ADD	150	0.175987	0.583521	-2.97735	0.00290754	"dynein heavy chain 1, axonemal-like"
3423	12	8421767	chr12_8421767	A	T	T	ADD	146	0.0787436	0.853931	-2.9763	0.00291746	kinesin light chain-like isoform X1
7653	3	23791236	chr3_23791236	G	T	T	ADD	156	4.2435	0.485716	2.97579	0.00292235	NF-kappa-B inhibitor-interacting Ras-like protein 2
4893	14	2020029	chr14_2020029	T	C	C	ADD	155	0.255959	0.458534	-2.97195	0.00295916	actin-related protein 3
3355	12	7255804	chr12_7255804	A	T	T	ADD	157	0.146477	0.646403	-2.97166	0.00296197	adhesion G protein-coupled receptor E1-like
9585	5	31245471	chr5_31245471	C	G	G	ADD	156	7.96909	0.698577	2.97114	0.00296695	---NA---/contactin-6 isoform X3
14167	9	3728463	chr9_3728463	G	A	A	ADD	158	0.193529	0.552827	-2.97078	0.00297042	DNA-directed RNA polymerase III subunit RPC2
613	1	29927365	chr1_29927365	G	T	T	ADD	158	6.02076	0.604894	2.96781	0.00299927	NA
5751	2	2901926	chr2_2901926	G	T	T	ADD	152	6.90533	0.651826	2.96443	0.00303244	solute carrier family 12 member 9-like isoform X1/acyl-CoA dehydrogenase family member 10-like
2712	11	18200445	chr11_18200445	G	C	C	ADD	158	5.12767	0.55293	2.95634	0.00311312	serine-rich adhesin for platelets-like
12769	8	501786	chr8_501786	A	G	G	ADD	156	7.74282	0.69256	2.95536	0.00312303	NA
5152	14	11199404	chr14_11199404	A	T	T	ADD	155	4.80426	0.533013	2.94459	0.00323383	NA
4669	13	15667040	chr13_15667040	T	C	C	ADD	152	0.191658	0.562101	-2.93905	0.00329224	NA
12421	7	24944524	chr7_24944524	T	C	C	ADD	149	3.24227	0.400745	2.93521	0.00333319	Potassium voltage-gated channel subfamily G member 1
14777	9	19409296	chr9_19409296	C	T	T	ADD	146	10.5465	0.803581	2.93162	0.00337202	uncharacterized protein LOC114968672
5106	14	9938228	chr14_9938228	T	A	A	ADD	148	7.00124	0.663917	2.93122	0.00337636	NA
2471	11	12247571	chr11_12247571	G	A	A	ADD	151	14.0034	0.900706	2.93026	0.0033868	P2X purinoceptor 7-like
2515	11	14503534	chr11_14503534	C	A	A	ADD	155	7.97086	0.70861	2.92939	0.00339632	stress response protein nst1-like
1040	10	7439406	chr10_7439406	T	A	A	ADD	153	0.129353	0.699239	-2.92491	0.00344556	NA
9882	6	3431230	chr6_3431230	T	C	C	ADD	148	0.0401274	1.09964	-2.92432	0.00345207	neuronal acetylcholine receptor subunit alpha-3-like
5904	2	4633455	chr2_4633455	T	G	G	ADD	157	0.0637002	0.941862	-2.92354	0.00346081	Cell cycle checkpoint control protein RAD9A
7686	3	24054403	chr3_24054403	T	C	C	ADD	154	7.47675	0.688592	2.92161	0.00348226	gamma-aminobutyric acid type B receptor subunit 1-like
4896	14	2080401	chr14_2080401	T	G	G	ADD	154	9.49159	0.77089	2.91923	0.00350897	YLP motif-containing protein 1-like
8961	4	26057080	chr4_26057080	T	C	C	ADD	160	4.85661	0.542183	2.91477	0.00355947	protein lunapark-like
5167	14	11321134	chr14_11321134	A	T	T	ADD	157	5.46042	0.582915	2.91213	0.00358969	NA
12893	8	2601459	chr8_2601459	T	C	C	ADD	154	6.8366	0.660438	2.91063	0.00360703	T-box transcription factor TBX20-like isoform X2
610	1	29922104	chr1_29922104	G	A	A	ADD	156	9.48883	0.773072	2.91061	0.00360719	NA
4712	13	18458957	chr13_18458957	T	A	A	ADD	155	4.77271	0.537516	2.90766	0.00364147	NA
5072	14	9610319	chr14_9610319	A	G	G	ADD	144	9.13664	0.761417	2.9055	0.00366672	predicted protein
7191	3	14945813	chr3_14945813	T	C	C	ADD	148	0.111817	0.755175	-2.90117	0.00371776	NA
12565	7	27516435	chr7_27516435	G	A	A	ADD	159	5.68336	0.59915	2.90001	0.00373147	NA
7246	3	16740540	chr3_16740540	C	T	T	ADD	147	0.107159	0.770279	-2.89952	0.00373737	A disintegrin and metalloproteinase with thrombospondin motifs adt-1-like isoform X3
14236	9	5068749	chr9_5068749	A	T	T	ADD	153	7.8001	0.708831	2.89792	0.00375646	leucine-rich repeat and death domain-containing protein 1-like
12422	7	24944526	chr7_24944526	T	A	A	ADD	148	3.19832	0.401519	2.89557	0.00378471	Potassium voltage-gated channel subfamily G member 1
14825	9	20044714	chr9_20044714	T	G	G	ADD	155	0.219351	0.524114	-2.89456	0.00379686	allatostatin-A receptor-like
1720	10	19005732	chr10_19005732	A	C	C	ADD	156	8.23506	0.728656	2.89355	0.00380918	NA
564	1	29242530	chr1_29242530	C	A	A	ADD	155	4.7362	0.537537	2.89326	0.00381261	V-type proton ATPase catalytic subunit A
910	1	34025686	chr1_34025686	G	A	A	ADD	157	4.46024	0.516866	2.89282	0.00381796	arf-GAP domain and FG repeat-containing protein 1-like
2051	11	2039328	chr11_2039328	A	G	G	ADD	155	0.0570497	0.990362	-2.8917	0.0038316	coiled-coil domain-containing protein 137-like
4490	13	13396185	chr13_13396185	A	G	G	ADD	159	5.04559	0.559717	2.89166	0.00383207	NA
679	1	30975061	chr1_30975061	C	T	T	ADD	156	0.111534	0.75932	-2.88868	0.00386868	NA
7624	3	23085007	chr3_23085007	C	T	T	ADD	156	4.10686	0.489591	2.88538	0.0039094	akirin-2-like
12969	8	4522765	chr8_4522765	A	G	G	ADD	154	0.141532	0.678225	-2.88286	0.00394083	centrosomal protein of 135 kDa-like
12734	8	116587	chr8_116587	C	G	G	ADD	148	0.244154	0.489335	-2.88137	0.00395948	uncharacterized protein LOC114950772 isoform X6
5140	14	11193050	chr14_11193050	T	C	C	ADD	154	7.37314	0.693647	2.8802	0.00397422	NA
3089	11	23458137	chr11_23458137	G	T	T	ADD	159	5.10035	0.565767	2.87982	0.00397899	circadian locomoter output cycles protein kaput-like
1500	10	13170558	chr10_13170558	A	C	C	ADD	148	0.100345	0.799902	-2.87428	0.00404954	NA
2528	11	15281367	chr11_15281367	C	T	T	ADD	159	6.51441	0.652117	2.87374	0.00405641	N-acetylgalactosamine kinase-like
13180	8	9807291	chr8_9807291	A	C	C	ADD	154	4.95132	0.556713	2.87339	0.00406092	NA
7959	4	2415720	chr4_2415720	C	T	T	ADD	158	4.4955	0.523499	2.87121	0.00408897	uncharacterized protein LOC114955295
680	1	30975625	chr1_30975625	T	C	C	ADD	156	0.134323	0.699512	-2.86987	0.00410644	NA
1582	10	14546444	chr10_14546444	T	G	G	ADD	156	8.93193	0.769068	2.84713	0.0044116	transient receptor potential cation channel subfamily A member 1-like
5849	2	4140238	chr2_4140238	C	T	T	ADD	154	4.54215	0.531611	2.84682	0.00441588	probable E3 ubiquitin-protein ligase HECTD4
13695	8	20886950	chr8_20886950	G	A	A	ADD	158	5.85675	0.621617	2.84354	0.00446151	flocculation protein FLO11-like
608	1	29918934	chr1_29918934	A	G	G	ADD	156	6.20822	0.642144	2.8434	0.00446344	NA
12726	8	80228	chr8_80228	C	T	T	ADD	145	0.221013	0.531184	-2.84183	0.00448555	predicted protein
765	1	31698069	chr1_31698069	C	T	T	ADD	153	0.223049	0.528477	-2.83903	0.00452509	NA
2711	11	18200396	chr11_18200396	G	T	T	ADD	159	5.42991	0.596021	2.8387	0.00452983	serine-rich adhesin for platelets-like
1655	10	15801204	chr10_15801204	T	A	A	ADD	154	8.5465	0.756105	2.8376	0.00454543	uncharacterized protein LOC114956070
14774	9	19386145	chr9_19386145	G	A	A	ADD	159	26.2428	1.15155	2.83738	0.00454859	sodium- and chloride-dependent taurine transporter-like
1581	10	14546443	chr10_14546443	G	A	A	ADD	155	8.81103	0.768407	2.83184	0.00462813	transient receptor potential cation channel subfamily A member 1-like
12735	8	128425	chr8_128425	T	C	C	ADD	154	7.24812	0.699473	2.83176	0.00462923	ATPase family protein 2 homolog
14775	9	19387327	chr9_19387327	A	G	G	ADD	153	13.0882	0.908433	2.83093	0.00464131	NA
3933	12	20615128	chr12_20615128	A	C	C	ADD	151	0.140219	0.695257	-2.82565	0.0047185	cyclic AMP-dependent transcription factor ATF-3-like isoform X1
11223	6	32460334	chr6_32460334	A	G	G	ADD	159	7.59571	0.717963	2.82408	0.00474168	tyrosine-protein kinase CSK-like
12727	8	85090	chr8_85090	A	G	G	ADD	159	0.22037	0.536046	-2.82149	0.00478016	predicted protein
15318	sc614	10164	sc614_10164	G	A	A	ADD	157	5.07199	0.576004	2.81896	0.00481794	cilia- and flagella-associated protein 61-like
13743	8	22966192	chr8_22966192	T	A	A	ADD	157	0.124465	0.739678	-2.81708	0.00484623	NA
14773	9	19385861	chr9_19385861	A	C	C	ADD	155	25.6565	1.15242	2.81564	0.00486804	sodium- and chloride-dependent taurine transporter-like
1137	10	9485522	chr10_9485522	T	C	C	ADD	154	3.76289	0.471229	2.8122	0.00492045	NA
7514	3	21555762	chr3_21555762	G	A	A	ADD	146	0.0798255	0.90008	-2.80854	0.00497666	androglobin-like isoform X3
440	1	28123736	chr1_28123736	T	A	A	ADD	155	7.2751	0.70713	2.80636	0.00501053	sortilin-related receptor-like
8838	4	23711777	chr4_23711777	C	A	A	ADD	156	3.73426	0.470046	2.80302	0.00506258	collagen alpha chain-like
1101	10	8175802	chr10_8175802	C	A	A	ADD	158	0.063377	0.985438	-2.79942	0.00511947	NA
198	1	6011468	chr1_6011468	T	A	A	ADD	155	4.01369	0.496553	2.79872	0.00513063	uncharacterized protein LOC114977559
12782	8	711023	chr8_711023	T	A	A	ADD	152	6.51359	0.670224	2.79592	0.0051753	serine/arginine-rich splicing factor SR45-like
2469	11	12205175	chr11_12205175	G	A	A	ADD	155	8.1137	0.748931	2.79539	0.00518374	NA
10916	6	26363478	chr6_26363478	C	T	T	ADD	155	6.29477	0.658454	2.794	0.00520608	NA
14068	9	2021632	chr9_2021632	T	G	G	ADD	158	0.32303	0.404907	-2.79079	0.00525798	gamma-aminobutyric acid type B receptor subunit 1-like
5288	14	18898032	chr14_18898032	A	T	T	ADD	144	0.0695724	0.955079	-2.79075	0.00525863	NA
6503	2	14270895	chr2_14270895	C	T	T	ADD	154	3.43644	0.443	2.78654	0.00532743	protein NO VEIN-like
4551	13	14019757	chr13_14019757	C	T	T	ADD	152	4.04659	0.502183	2.7836	0.005376	vitamin K-dependent gamma-carboxylase-like/WD repeat and FYVE domain-containing protein 3-like
4605	13	14574578	chr13_14574578	A	G	G	ADD	157	0.324518	0.404609	-2.78149	0.00541102	lysophospholipid acyltransferase 2-like isoform X2
15057	9	25427562	chr9_25427562	C	T	T	ADD	155	0.161098	0.656639	-2.78043	0.00542862	contactin-associated protein-like 2
15237	sc048	89181	sc048_89181	G	A	A	ADD	155	4.46781	0.538696	2.77874	0.00545701	NA
2472	11	12247993	chr11_12247993	C	T	T	ADD	145	13.2456	0.930456	2.77677	0.0054902	P2X purinoceptor 7-like
14305	9	6534030	chr9_6534030	T	A	A	ADD	159	0.100376	0.828585	-2.7744	0.00553031	inner centromere protein-like
2015	11	1829552	chr11_1829552	C	A	A	ADD	157	3.69462	0.471363	2.77255	0.00556187	ammonium transporter 1-like isoform X2
10746	6	24434090	chr6_24434090	A	G	G	ADD	156	0.0696433	0.961639	-2.77066	0.00559436	NA
4902	14	2190487	chr14_2190487	C	T	T	ADD	157	5.39252	0.608262	2.77021	0.00560205	ABC transporter G family member 7-like isoform X1/ABC transporter G family member 22
5811	2	3528473	chr2_3528473	A	T	T	ADD	156	5.79961	0.634863	2.76877	0.00562681	uncharacterized protein LOC114960368
5810	2	3528363	chr2_3528363	C	G	G	ADD	159	6.07841	0.651967	2.76815	0.00563757	uncharacterized protein LOC114960368
4723	13	18480778	chr13_18480778	C	G	G	ADD	154	4.9198	0.575702	2.76752	0.00564846	coiled-coil domain-containing protein 18-like
5801	2	3450629	chr2_3450629	T	C	C	ADD	157	5.63354	0.626853	2.7578	0.00581912	MAM and LDL-receptor class A domain-containing protein 1-like
2378	11	8786125	chr11_8786125	T	G	G	ADD	154	0.218759	0.551439	-2.75604	0.00585064	CCR4-NOT transcription complex subunit 3-like isoform X2
8845	4	23974088	chr4_23974088	T	A	A	ADD	154	5.45696	0.615772	2.75571	0.00585646	PTB domain-containing engulfment adapter protein 1-like/PAXIP1-associated glutamate-rich protein 1-like
8536	4	21181874	chr4_21181874	A	T	T	ADD	153	0.104918	0.818983	-2.7529	0.00590702	collagen alpha-4(VI) chain-like
2458	11	11944738	chr11_11944738	G	A	A	ADD	153	10.332	0.848456	2.75235	0.00591696	NA
12732	8	116476	chr8_116476	G	A	A	ADD	156	0.265137	0.482383	-2.75198	0.00592354	uncharacterized protein LOC114950772 isoform X6
12733	8	116477	chr8_116477	T	A	A	ADD	156	0.265137	0.482383	-2.75198	0.00592354	uncharacterized protein LOC114950772 isoform X6
14772	9	19384755	chr9_19384755	A	G	G	ADD	145	24.1111	1.15831	2.74769	0.00600158	sodium- and chloride-dependent taurine transporter-like
14817	9	19948973	chr9_19948973	G	A	A	ADD	156	0.136686	0.724508	-2.74678	0.00601829	uncharacterized protein LOC114960830 isoform X2
11345	7	2802545	chr7_2802545	A	G	G	ADD	158	0.0919224	0.868983	-2.74667	0.00602035	NA
13867	8	24824447	chr8_24824447	C	T	T	ADD	149	7.75765	0.74613	2.74574	0.00603746	pre-rRNA-processing protein TSR2 homolog
2617	11	16599471	chr11_16599471	C	A	A	ADD	152	7.43577	0.731934	2.7411	0.00612347	uncharacterized protein LOC114974898
12729	8	91600	chr8_91600	C	T	T	ADD	159	0.25836	0.494396	-2.73748	0.00619117	NA
7063	3	8593210	chr3_8593210	T	C	C	ADD	152	8.45183	0.779729	2.73734	0.00619387	NA
9513	5	29903068	chr5_29903068	C	G	G	ADD	152	0.269245	0.479427	-2.73688	0.00620241	stabilin-2-like
3649	12	13589009	chr12_13589009	G	A	A	ADD	150	3.86816	0.494805	2.73397	0.00625766	ras-related protein Rab-13-like
8839	4	23711801	chr4_23711801	G	C	C	ADD	157	4.81443	0.574998	2.73326	0.00627113	collagen alpha chain-like
7930	4	1441819	chr4_1441819	A	G	G	ADD	158	0.288278	0.455322	-2.73176	0.00629973	predicted protein
8200	4	7531269	chr4_7531269	G	A	A	ADD	159	0.189298	0.609678	-2.73002	0.00633307	prostaglandin E synthase 3-like
2192	11	5206855	chr11_5206855	A	C	C	ADD	150	3.09877	0.414555	2.72824	0.00636734	Cyclic nucleotide-binding domain-containing protein 2
13738	8	22954047	chr8_22954047	T	A	A	ADD	151	0.141514	0.716912	-2.72747	0.00638224	uncharacterized protein LOC114959841
7187	3	14835344	chr3_14835344	C	A	A	ADD	158	8.94765	0.803503	2.7273	0.00638558	NA
12730	8	98371	chr8_98371	A	G	G	ADD	144	0.277725	0.469799	-2.72697	0.00639193	NA
14312	9	6574901	chr9_6574901	C	T	T	ADD	155	0.100914	0.841422	-2.72573	0.00641602	NA
9615	5	31846242	chr5_31846242	A	G	G	ADD	158	0.248611	0.510805	-2.72484	0.00643321	gamma-aminobutyric acid receptor alpha-like isoform X1
8904	4	24605641	chr4_24605641	T	C	C	ADD	158	0.135672	0.733204	-2.72436	0.00644257	endothelin-converting enzyme 1-like
6370	2	10826617	chr2_10826617	A	C	C	ADD	157	2.86932	0.387292	2.72165	0.00649564	NA
2307	11	7325736	chr11_7325736	C	G	G	ADD	156	2.97882	0.401056	2.72163	0.00649615	somatostatin receptor type 5-like
11509	7	6059212	chr7_6059212	A	G	G	ADD	157	0.329359	0.408999	-2.71543	0.00661902	SR-related and CTD-associated factor 8-like
11258	7	667387	chr7_667387	T	C	C	ADD	151	4.15691	0.524791	2.71493	0.0066289	centromere protein F-like isoform X4
9505	5	29796734	chr5_29796734	G	A	A	ADD	154	3.21189	0.43062	2.70972	0.00673403	NA
8137	4	6175092	chr4_6175092	C	G	G	ADD	152	0.0964517	0.864229	-2.70613	0.00680734	NA
2710	11	18199988	chr11_18199988	A	C	C	ADD	157	4.85832	0.584398	2.70482	0.00683407	serine-rich adhesin for platelets-like
12343	7	23783288	chr7_23783288	T	C	C	ADD	150	14.7477	0.995638	2.70287	0.00687426	"phytanoyl-CoA dioxygenase, peroxisomal-like"
6779	3	1583329	chr3_1583329	C	T	T	ADD	153	5.07332	0.600897	2.70262	0.00687956	urease accessory protein UreG-like
3367	12	7523705	chr12_7523705	C	T	T	ADD	157	3.77769	0.492074	2.70104	0.00691225	NA
10668	6	22990945	chr6_22990945	T	A	A	ADD	148	7.09458	0.725882	2.69924	0.00694977	translocon-associated protein subunit beta-like
6362	2	10732440	chr2_10732440	T	C	C	ADD	156	5.40203	0.624934	2.69912	0.00695221	peroxisomal sarcosine oxidase-like
1652	10	15664717	chr10_15664717	C	T	T	ADD	151	0.101803	0.846499	-2.69902	0.00695443	spore coat protein SP60-like
3356	12	7255829	chr12_7255829	T	G	G	ADD	157	0.246568	0.518932	-2.69808	0.00697412	adhesion G protein-coupled receptor E1-like
12690	7	29928331	chr7_29928331	A	G	G	ADD	153	5.39985	0.625044	2.69801	0.00697561	protein FAM214A-like
2196	11	5237541	chr11_5237541	T	A	A	ADD	148	5.70736	0.646055	2.69599	0.00701802	NA
9577	5	31223445	chr5_31223445	G	A	A	ADD	150	0.186444	0.623428	-2.69417	0.00705632	NA
5108	14	10168094	chr14_10168094	T	A	A	ADD	146	2.80623	0.383153	2.69304	0.00708047	NA
2564	11	15473919	chr11_15473919	G	A	A	ADD	154	5.82335	0.654283	2.69284	0.00708469	DNA-dependent protein kinase catalytic subunit-like
11512	7	6102254	chr7_6102254	A	G	G	ADD	155	22.7274	1.16251	2.68691	0.00721158	NA
12936	8	3950408	chr8_3950408	A	C	C	ADD	149	0.139855	0.732265	-2.68638	0.00722301	ubinuclein-2-like isoform X1
895	1	33882449	chr1_33882449	T	G	G	ADD	156	0.103468	0.844511	-2.68616	0.00722794	NA
11349	7	2803244	chr7_2803244	T	G	G	ADD	145	0.0971587	0.868295	-2.68504	0.00725205	NA
5207	14	16291570	chr14_16291570	C	T	T	ADD	153	3.87802	0.505304	2.6822	0.00731404	macrophage mannose receptor 1-like
346	1	18599470	chr1_18599470	A	G	G	ADD	154	4.52391	0.563	2.68095	0.00734127	NA
6759	3	1017989	chr3_1017989	G	T	T	ADD	149	4.77998	0.584605	2.67606	0.00744938	NA
2745	11	18497028	chr11_18497028	T	A	A	ADD	157	0.212153	0.579649	-2.6748	0.00747734	NA
14627	9	15995900	chr9_15995900	G	C	C	ADD	148	0.199706	0.602567	-2.67341	0.00750841	dnaJ homolog subfamily A member 2-like
11633	7	7343751	chr7_7343751	C	G	G	ADD	155	5.3548	0.628515	2.66978	0.0075902	acid-sensing ion channel 1-like/acid-sensing ion channel 1C-like
7127	3	10282483	chr3_10282483	C	T	T	ADD	153	0.303659	0.446456	-2.66958	0.00759456	von Willebrand factor A domain-containing protein 7-like
7453	3	20009496	chr3_20009496	T	C	C	ADD	157	0.227516	0.554781	-2.66868	0.00761495	rho-related protein racA-like
13094	8	7212528	chr8_7212528	C	T	T	ADD	157	0.160723	0.685086	-2.66839	0.00762161	transmembrane protein KIAA1109-like isoform X1
5805	2	3496382	chr2_3496382	T	C	C	ADD	156	6.29035	0.689443	2.6674	0.00764417	Collagen alpha-5(VI) chain
9761	6	1838384	chr6_1838384	G	T	T	ADD	158	8.16606	0.787291	2.66736	0.00764501	patatin-like phospholipase domain-containing protein 7
3651	12	13638574	chr12_13638574	A	G	G	ADD	157	5.31291	0.626433	2.66611	0.00767342	NA
2447	11	11538809	chr11_11538809	A	G	G	ADD	157	7.24819	0.742996	2.6659	0.0076783	NA
5602	2	500245	chr2_500245	G	A	A	ADD	158	7.37949	0.750016	2.66488	0.00770152	regulator of telomere elongation helicase 1-like
11536	7	6448742	chr7_6448742	G	T	T	ADD	149	5.94501	0.669037	2.66435	0.00771364	histone-lysine N-methyltransferase NSD2-like isoform X1
2500	11	13427601	chr11_13427601	C	G	G	ADD	155	11.6853	0.922719	2.66423	0.00771657	ankyrin repeat and fibronectin type-III domain-containing protein 1-like/ankyrin repeat and fibronectin type-III domain-containing protein 1-like isoform X1
7339	3	18983934	chr3_18983934	T	G	G	ADD	155	0.10602	0.842323	-2.66421	0.00771691	predicted protein
12342	7	23782931	chr7_23782931	G	A	A	ADD	158	9.85518	0.858944	2.66373	0.00772791	"phytanoyl-CoA dioxygenase, peroxisomal-like"
13740	8	22957128	chr8_22957128	T	G	G	ADD	159	0.159391	0.69014	-2.6609	0.00779315	uncharacterized protein LOC114959841
9744	6	1519949	chr6_1519949	C	T	T	ADD	148	8.30741	0.796033	2.65962	0.00782281	vacuolar protein sorting-associated protein 13C-like
1729	10	19349512	chr10_19349512	A	C	C	ADD	157	0.111221	0.826155	-2.65838	0.00785172	metalloprotease TIKI homolog isoform X1
2851	11	19910906	chr11_19910906	G	A	A	ADD	148	5.50278	0.641531	2.6581	0.00785831	protein kinase C and casein kinase substrate in neurons protein 2-like
8638	4	23001275	chr4_23001275	T	C	C	ADD	155	4.13297	0.534245	2.65608	0.00790556	NA
14999	9	24324445	chr9_24324445	A	C	C	ADD	149	0.154274	0.703688	-2.65604	0.00790645	uncharacterized PE-PGRS family protein PE_PGRS54-like
9752	6	1729023	chr6_1729023	G	C	C	ADD	153	4.21129	0.541447	2.65542	0.00792094	golgin subfamily A member 4-like
2168	11	4489618	chr11_4489618	C	T	T	ADD	156	5.09367	0.613568	2.65333	0.00797017	intraflagellar transport protein 140 homolog
11221	6	32379406	chr6_32379406	A	G	G	ADD	159	5.95527	0.672486	2.65326	0.00797194	unconventional myosin-Ie-like isoform X1
13730	8	22665823	chr8_22665823	G	A	A	ADD	158	0.181977	0.642311	-2.65272	0.00798452	Cytoplasmic FMR1-interacting protein 2
14409	9	9089741	chr9_9089741	A	G	G	ADD	156	4.40929	0.559813	2.65037	0.00804029	inhibitor of nuclear factor kappa-B kinase subunit alpha-like
15173	9	27561356	chr9_27561356	G	A	A	ADD	154	5.00871	0.607921	2.65031	0.00804184	maestro heat-like repeat-containing protein family member 1
2516	11	14562464	chr11_14562464	G	C	C	ADD	159	4.97381	0.605693	2.64851	0.00808466	NA
2587	11	16220802	chr11_16220802	C	A	A	ADD	154	5.56649	0.649531	2.64308	0.00821552	NA
2214	11	5352154	chr11_5352154	C	T	T	ADD	155	6.52072	0.709624	2.64222	0.00823636	NA
3261	12	5311992	chr12_5311992	G	T	T	ADD	147	5.72782	0.660818	2.64118	0.00826187	NA
4409	13	12106161	chr13_12106161	A	G	G	ADD	151	0.104768	0.854774	-2.6393	0.0083077	NA
5171	14	11327404	chr14_11327404	G	C	C	ADD	157	4.44815	0.565631	2.63863	0.00832424	NA
13741	8	22957779	chr8_22957779	A	G	G	ADD	148	0.141117	0.742335	-2.63785	0.00834345	uncharacterized protein LOC114959841
2135	11	4021924	chr11_4021924	G	T	T	ADD	146	0.170756	0.670683	-2.6354	0.00840374	polycystic kidney disease protein 1-like 2
194	1	5999828	chr1_5999828	T	G	G	ADD	151	5.12671	0.621831	2.62847	0.00857696	uncharacterized protein LOC114977559
8844	4	23974064	chr4_23974064	G	A	A	ADD	156	4.38858	0.562812	2.62789	0.00859172	PTB domain-containing engulfment adapter protein 1-like/PAXIP1-associated glutamate-rich protein 1-like
13622	8	18903059	chr8_18903059	C	A	A	ADD	153	4.60496	0.581285	2.62717	0.00860993	NA
12728	8	90991	chr8_90991	A	G	G	ADD	156	0.292491	0.468155	-2.62589	0.00864233	NA
10960	6	27331614	chr6_27331614	G	C	C	ADD	155	3.95863	0.523989	2.62581	0.00864422	choline transporter-like protein 4
9285	5	26027660	chr5_26027660	G	A	A	ADD	150	4.31007	0.55647	2.6254	0.00865484	tyrosine-protein phosphatase non-receptor type 12
6756	3	1015680	chr3_1015680	G	A	A	ADD	157	6.05645	0.686408	2.62398	0.00869082	NA
4704	13	17839951	chr13_17839951	T	C	C	ADD	154	6.27974	0.700448	2.62308	0.00871393	NA
10953	6	26949531	chr6_26949531	A	G	G	ADD	156	4.92624	0.608011	2.62261	0.00872592	protein FAM166B-like
11356	7	2964247	chr7_2964247	T	C	C	ADD	144	3.63688	0.492518	2.62148	0.00875488	WD repeat-containing protein 6-like isoform X2
896	1	33898597	chr1_33898597	C	A	A	ADD	157	5.82748	0.672396	2.62135	0.0087582	diacylglycerol kinase delta-like isoform X1
12745	8	273659	chr8_273659	T	G	G	ADD	158	0.299054	0.460865	-2.61927	0.00881175	peptidyl-prolyl cis-trans isomerase D-like
9884	6	3493525	chr6_3493525	A	T	T	ADD	152	0.165514	0.687496	-2.61631	0.0088887	tRNA:m(4)X modification enzyme TRM13 homolog
13739	8	22954048	chr8_22954048	C	A	A	ADD	152	0.160787	0.698851	-2.61525	0.00891613	uncharacterized protein LOC114959841
5220	14	16594040	chr14_16594040	A	G	G	ADD	157	0.181347	0.653295	-2.61343	0.00896371	forkhead box protein P2-like
4992	14	4829806	chr14_4829806	G	C	C	ADD	158	10.6313	0.904657	2.61293	0.00897689	vacuolar protein sorting-associated protein 8 homolog
3544	12	11751865	chr12_11751865	T	G	G	ADD	144	4.85444	0.604816	2.61219	0.00899638	CCAAT/enhancer-binding protein zeta-like
3376	12	7800517	chr12_7800517	T	C	C	ADD	158	0.119376	0.814311	-2.61016	0.00905008	"translation initiation factor IF-2, mitochondrial-like"/prolyl-tRNA synthetase associated domain-containing protein 1-like
5206	14	16291569	chr14_16291569	C	A	A	ADD	152	3.82496	0.514065	2.60969	0.00906256	macrophage mannose receptor 1-like
5316	14	19411486	chr14_19411486	G	A	A	ADD	157	5.50424	0.653569	2.60955	0.00906619	NA
5606	2	573769	chr2_573769	T	C	C	ADD	144	3.13701	0.438511	2.60716	0.00912956	ribonuclease P/MRP protein subunit POP5-like/S-adenosyl-L-methionine-dependent tRNA 4-demethylwyosine synthase-like
3533	12	11332854	chr12_11332854	C	T	T	ADD	144	0.120892	0.810493	-2.60688	0.00913718	WD repeat-containing protein 27-like
5749	2	2879832	chr2_2879832	G	C	C	ADD	147	8.19965	0.807245	2.60651	0.00914702	"ribosomal protein 63, mitochondrial-like"
11218	6	32359030	chr6_32359030	A	G	G	ADD	152	5.25319	0.63684	2.60479	0.00919304	NA
7390	3	19364609	chr3_19364609	T	C	C	ADD	151	3.34102	0.463288	2.60373	0.00922149	NA
4808	14	384503	chr14_384503	G	T	T	ADD	144	0.272354	0.499619	-2.60329	0.0092335	2-oxoglutarate-Fe(II) type oxidoreductase ppzD-like
6050	2	5710603	chr2_5710603	G	A	A	ADD	157	7.46518	0.77232	2.60287	0.00924467	E3 ubiquitin-protein ligase RNF34-like
3366	12	7488061	chr12_7488061	G	A	A	ADD	156	2.82285	0.399232	2.59935	0.00933993	uncharacterized protein LOC114950626 isoform X2
3217	12	4700753	chr12_4700753	C	A	A	ADD	151	3.38596	0.469213	2.59933	0.00934069	"dynein light chain 1, axonemal-like"
9453	5	28939803	chr5_28939803	C	A	A	ADD	153	6.78396	0.737177	2.59715	0.00939996	queuosine salvage protein-like
13794	8	23665870	chr8_23665870	A	C	C	ADD	154	4.79296	0.603532	2.59663	0.00941432	NA
5854	2	4181887	chr2_4181887	G	A	A	ADD	151	4.52648	0.582029	2.59428	0.00947906	heterogeneous nuclear ribonucleoprotein L-like isoform X2
12793	8	802865	chr8_802865	C	T	T	ADD	144	0.248659	0.536489	-2.59404	0.00948549	NA
5748	2	2879705	chr2_2879705	T	G	G	ADD	155	6.56061	0.725282	2.59359	0.00949801	"ribosomal protein 63, mitochondrial-like"
2526	11	15280267	chr11_15280267	A	C	C	ADD	159	5.58375	0.663131	2.59354	0.00949924	LIM domain only protein 3-like isoform X2/N-acetylgalactosamine kinase-like
12558	7	27217727	chr7_27217727	G	A	A	ADD	150	0.0991079	0.891415	-2.59312	0.00951095	NA
10537	6	19706778	chr6_19706778	T	C	C	ADD	154	6.86721	0.743332	2.59206	0.00954044	NA
7584	3	22561562	chr3_22561562	C	T	T	ADD	152	4.8921	0.612637	2.59146	0.00955702	adenylate kinase 9-like
7284	3	17598331	chr3_17598331	C	T	T	ADD	145	0.0927461	0.917751	-2.591	0.00956985	uncharacterized protein C6orf118-like isoform X2
7583	3	22561456	chr3_22561456	T	G	G	ADD	154	4.59139	0.589213	2.58681	0.00968685	adenylate kinase 9-like
5415	14	20691715	chr14_20691715	T	G	G	ADD	158	0.376634	0.377573	-2.58621	0.00970388	threonine synthase-like 2
8586	4	21526962	chr4_21526962	C	A	A	ADD	158	4.79448	0.606121	2.58606	0.00970804	uncharacterized protein LOC114977824
8223	4	8378932	chr4_8378932	A	T	T	ADD	149	5.24469	0.640964	2.58551	0.00972363	NA
13742	8	22965888	chr8_22965888	A	T	T	ADD	156	0.107681	0.863276	-2.58154	0.00983599	NA
2071	11	2719256	chr11_2719256	G	A	A	ADD	158	4.49464	0.582944	2.5781	0.00993465	transient receptor potential cation channel subfamily A member 1-like isoform X1
5747	2	2877897	chr2_2877897	G	A	A	ADD	150	7.4352	0.778244	2.57789	0.00994066	"ribosomal protein 63, mitochondrial-like"
9760	6	1838362	chr6_1838362	C	T	T	ADD	158	6.72779	0.739498	2.57776	0.00994438	patatin-like phospholipase domain-containing protein 7

## Sheet: Pre-Post_Pre-Juv_Overlap_2
	V1	V2	V3	V4	V5	V6	V7	V8	V9	V10	V11	pvalMayOctGWAS	protein
4718	6	3431230	chr6_3431230	T	C	C	ADD	139	0.00558888	1.39004	-3.73154	0.000190316	neuronal acetylcholine receptor subunit alpha-3-like
6176	8	85090	chr8_85090	A	G	G	ADD	141	0.112752	0.616634	-3.53948	0.000400921	predicted protein
638	10	15664717	chr10_15664717	C	T	T	ADD	135	0.00656646	1.42537	-3.52596	0.00042195	spore coat protein SP60-like
839	11	4489618	chr11_4489618	C	T	T	ADD	141	17.759	0.829259	3.46923	0.000521952	intraflagellar transport protein 140 homolog
4532	5	28560124	chr5_28560124	C	T	T	ADD	140	21.2192	0.902485	3.38499	0.000711804	scm-like with four MBT domains protein 1/TBC1 domain family member 30-like
3816	3	24054313	chr3_24054313	T	C	C	ADD	141	18.0571	0.856255	3.3793	0.00072671	gamma-aminobutyric acid type B receptor subunit 1-like
5603	7	18470989	chr7_18470989	C	T	T	ADD	138	0.14751	0.567662	-3.37148	0.000747662	"dynein heavy chain 1, axonemal-like"
6207	8	116587	chr8_116587	C	G	G	ADD	137	0.13957	0.593946	-3.31544	0.000915	uncharacterized protein LOC114950772 isoform X6
6584	8	22965888	chr8_22965888	A	T	T	ADD	140	0.0109742	1.37924	-3.27152	0.00106972	NA
6182	8	90991	chr8_90991	A	G	G	ADD	142	0.162761	0.55581	-3.26636	0.0010894	NA
7194	9	27561356	chr9_27561356	G	A	A	ADD	137	9.95942	0.70571	3.25703	0.00112584	maestro heat-like repeat-containing protein family member 1
6206	8	116477	chr8_116477	T	A	A	ADD	140	0.164374	0.556543	-3.24433	0.00117726	uncharacterized protein LOC114950772 isoform X6
6205	8	116476	chr8_116476	G	A	A	ADD	140	0.164686	0.556438	-3.24154	0.00118888	uncharacterized protein LOC114950772 isoform X6
2612	14	16291891	chr14_16291891	G	T	T	ADD	141	20.8263	0.941758	3.22399	0.00126417	macrophage mannose receptor 1-like
1481	12	8421767	chr12_8421767	A	T	T	ADD	136	0.0161758	1.28508	-3.20932	0.00133051	kinesin light chain-like isoform X1
6880	9	9106724	chr9_9106724	C	T	T	ADD	142	21.6658	0.96509	3.18699	0.0014376	beta-2 adrenergic receptor-like
4206	4	21562033	chr4_21562033	C	T	T	ADD	140	8.86436	0.684904	3.1859	0.00144303	dnaJ homolog subfamily B member 6-like
2523	14	7780713	chr14_7780713	G	A	A	ADD	141	10.3682	0.735271	3.18079	0.00146872	prolow-density lipoprotein receptor-related protein 1-like
6187	8	98371	chr8_98371	A	G	G	ADD	134	0.212528	0.488385	-3.17103	0.001519	NA
513	10	8199972	chr10_8199972	A	C	C	ADD	140	15.8225	0.871196	3.16971	0.00152592	NA
6184	8	91600	chr8_91600	C	T	T	ADD	141	0.197227	0.513657	-3.16048	0.00157511	NA
4205	4	21562010	chr4_21562010	A	G	G	ADD	140	8.64011	0.684169	3.15188	0.00162225	dnaJ homolog subfamily B member 6-like
4115	4	14751154	chr4_14751154	G	C	C	ADD	140	0.250055	0.440284	-3.14813	0.00164317	NA
3455	3	10282483	chr3_10282483	C	T	T	ADD	141	0.180649	0.545553	-3.13663	0.00170902	von Willebrand factor A domain-containing protein 7-like
2946	2	3450629	chr2_3450629	T	C	C	ADD	141	13.2107	0.823229	3.13525	0.00171709	MAM and LDL-receptor class A domain-containing protein 1-like
1451	12	7255804	chr12_7255804	A	T	T	ADD	141	0.096223	0.747463	-3.13204	0.00173595	adhesion G protein-coupled receptor E1-like
5138	6	26949531	chr6_26949531	A	G	G	ADD	140	11.458	0.78465	3.10799	0.00188362	protein FAM166B-like
3959	4	6175092	chr4_6175092	C	G	G	ADD	137	0.0310281	1.12396	-3.08984	0.00200266	NA
995	11	11538809	chr11_11538809	A	G	G	ADD	141	20.853	0.988498	3.07284	0.00212031	NA
2232	13	14574578	chr13_14574578	A	G	G	ADD	140	0.220216	0.493772	-3.06446	0.00218061	lysophospholipid acyltransferase 2-like isoform X2
6578	8	22957779	chr8_22957779	A	G	G	ADD	133	0.0175077	1.32536	-3.0521	0.0022725	uncharacterized protein LOC114959841
3201	2	14589545	chr2_14589545	A	C	C	ADD	141	0.121961	0.690943	-3.04519	0.00232533	transcription factor AP-2-alpha-like isoform X2
4565	5	29903068	chr5_29903068	C	G	G	ADD	140	0.163578	0.594747	-3.04409	0.00233385	stabilin-2-like
6172	8	80228	chr8_80228	C	T	T	ADD	132	0.132693	0.664388	-3.03996	0.00236607	predicted protein
2207	13	14019757	chr13_14019757	C	T	T	ADD	140	6.81183	0.632312	3.03436	0.00241049	vitamin K-dependent gamma-carboxylase-like/WD repeat and FYVE domain-containing protein 3-like
6434	8	12455637	chr8_12455637	T	C	C	ADD	142	0.0228786	1.25129	-3.01892	0.00253678	NA
4272	4	23711777	chr4_23711777	C	A	A	ADD	142	4.83842	0.523485	3.01172	0.00259776	collagen alpha chain-like
5265	7	667387	chr7_667387	T	C	C	ADD	141	6.51693	0.625304	2.99758	0.00272129	centromere protein F-like isoform X4
1003	11	11988466	chr11_11988466	C	T	T	ADD	138	14.5351	0.895641	2.98843	0.00280411	NA
2280	13	17839951	chr13_17839951	T	C	C	ADD	140	14.5592	0.897228	2.985	0.00283583	NA
6095	7	27516435	chr7_27516435	G	A	A	ADD	142	9.04639	0.738302	2.98302	0.00285423	NA
3278	3	1000424	chr3_1000424	T	C	C	ADD	141	0.0794652	0.854565	-2.96342	0.00304239	tenascin-like
1138	11	16599471	chr11_16599471	C	A	A	ADD	141	16.4755	0.947489	2.95716	0.00310488	uncharacterized protein LOC114974898
2932	2	2879832	chr2_2879832	G	C	C	ADD	141	11.622	0.831497	2.94998	0.00317795	"ribosomal protein 63, mitochondrial-like"
1187	11	18199988	chr11_18199988	A	C	C	ADD	142	8.13256	0.710686	2.94909	0.00318714	serine-rich adhesin for platelets-like
6527	8	20886950	chr8_20886950	G	A	A	ADD	141	7.20159	0.669517	2.94885	0.00318963	flocculation protein FLO11-like
675	10	19000049	chr10_19000049	C	T	T	ADD	141	11.1852	0.819711	2.94566	0.00322266	NA
962	11	8786125	chr11_8786125	T	G	G	ADD	140	0.207044	0.53526	-2.94217	0.00325921	CCR4-NOT transcription complex subunit 3-like isoform X2
3783	3	23085007	chr3_23085007	C	T	T	ADD	141	5.30707	0.568792	2.93436	0.00334235	akirin-2-like
4680	6	1838362	chr6_1838362	C	T	T	ADD	141	11.4716	0.832128	2.93209	0.0033669	patatin-like phospholipase domain-containing protein 7
4681	6	1838384	chr6_1838384	G	T	T	ADD	141	11.4747	0.832492	2.93114	0.00337722	patatin-like phospholipase domain-containing protein 7
678	10	19005732	chr10_19005732	A	C	C	ADD	142	9.9189	0.783099	2.92995	0.00339015	NA
5117	6	25968211	chr6_25968211	G	A	A	ADD	141	0.039463	1.10331	-2.92972	0.00339272	TBC1 domain family member 13
3609	3	16740540	chr3_16740540	C	T	T	ADD	140	0.0594145	0.963776	-2.92933	0.00339696	A disintegrin and metalloproteinase with thrombospondin motifs adt-1-like isoform X3
4536	5	28803666	chr5_28803666	G	C	C	ADD	141	0.0423189	1.08073	-2.92628	0.00343039	---NA---
2987	2	4181887	chr2_4181887	G	A	A	ADD	139	5.59304	0.588381	2.92587	0.003435	heterogeneous nuclear ribonucleoprotein L-like isoform X2
926	11	7084461	chr11_7084461	C	T	T	ADD	131	4.16651	0.488077	2.92388	0.00345697	serine/threonine-protein kinase SMG1-like
2610	14	16291569	chr14_16291569	C	A	A	ADD	140	5.60446	0.589712	2.92272	0.00346988	macrophage mannose receptor 1-like
6244	8	711023	chr8_711023	T	A	A	ADD	139	10.0081	0.788156	2.92251	0.00347221	serine/arginine-rich splicing factor SR45-like
6366	8	7212528	chr8_7212528	C	T	T	ADD	141	0.0731552	0.896204	-2.91805	0.00352225	transmembrane protein KIAA1109-like isoform X1
6828	9	6534030	chr9_6534030	T	A	A	ADD	141	0.0430044	1.07828	-2.91804	0.00352242	inner centromere protein-like
2096	13	13576234	chr13_13576234	C	T	T	ADD	139	0.102474	0.780879	-2.91742	0.00352943	lipid droplet-associated hydrolase/ubiquinol-cytochrome-c reductase complex assembly factor 1-like
3303	3	1859748	chr3_1859748	A	G	G	ADD	137	5.99379	0.615607	2.90887	0.00362733	voltage-gated hydrogen channel 1-like
879	11	5616530	chr11_5616530	G	A	A	ADD	138	4.13489	0.488358	2.9066	0.0036538	coiled-coil domain-containing protein 57-like
6882	9	9112598	chr9_9112598	T	G	G	ADD	141	9.51954	0.775748	2.90474	0.0036756	NA
3279	3	1015680	chr3_1015680	G	A	A	ADD	140	9.50495	0.775225	2.90472	0.00367581	NA
7145	9	24324445	chr9_24324445	A	C	C	ADD	135	0.0528029	1.01427	-2.89982	0.00373376	uncharacterized PE-PGRS family protein PE_PGRS54-like
2557	14	11199984	chr14_11199984	T	C	C	ADD	139	7.15696	0.679022	2.89841	0.0037506	NA
6023	7	24944526	chr7_24944526	T	A	A	ADD	138	3.54751	0.437208	2.89621	0.00377699	Potassium voltage-gated channel subfamily G member 1
2542	14	9938228	chr14_9938228	T	A	A	ADD	134	7.62749	0.701597	2.8959	0.00378067	NA
1037	11	13427601	chr11_13427601	C	G	G	ADD	141	12.2729	0.866306	2.89435	0.00379941	ankyrin repeat and fibronectin type-III domain-containing protein 1-like/ankyrin repeat and fibronectin type-III domain-containing protein 1-like isoform X1
3003	2	4633455	chr2_4633455	T	G	G	ADD	140	0.0371412	1.13864	-2.89207	0.00382707	Cell cycle checkpoint control protein RAD9A
5256	6	32460334	chr6_32460334	A	G	G	ADD	141	12.4809	0.874204	2.88742	0.00388414	tyrosine-protein kinase CSK-like
1726	12	20340181	chr12_20340181	A	G	G	ADD	135	0.0341049	1.17111	-2.88471	0.00391778	thyroid receptor-interacting protein 11-like isoform X2
4255	4	23177474	chr4_23177474	G	A	A	ADD	141	9.90966	0.796277	2.88029	0.00397309	homeobox protein MOX-2-like
1452	12	7255829	chr12_7255829	T	G	G	ADD	141	0.199368	0.560138	-2.87894	0.00399019	adhesion G protein-coupled receptor E1-like
559	10	11535339	chr10_11535339	A	T	T	ADD	141	8.22902	0.732878	2.87588	0.00402909	transmembrane prolyl 4-hydroxylase-like
691	10	19349512	chr10_19349512	A	C	C	ADD	141	0.0311475	1.2067	-2.87479	0.00404295	metalloprotease TIKI homolog isoform X1
4271	4	23711720	chr4_23711720	T	G	G	ADD	141	3.65066	0.450975	2.87135	0.00408719	collagen alpha chain-like
6243	8	523997	chr8_523997	G	A	A	ADD	141	7.15933	0.686269	2.86828	0.00412704	inositol phosphorylceramide synthase catalytic subunit aur1-like
1188	11	18200396	chr11_18200396	G	T	T	ADD	141	7.32415	0.694249	2.8681	0.00412942	serine-rich adhesin for platelets-like
3829	3	25295083	chr3_25295083	T	C	C	ADD	139	0.0273165	1.2559	-2.86669	0.00414788	midasin-like isoform X2
6779	9	3728463	chr9_3728463	G	A	A	ADD	141	0.168975	0.6213	-2.86175	0.0042131	DNA-directed RNA polymerase III subunit RPC2
479	10	7273803	chr10_7273803	G	C	C	ADD	141	8.82869	0.76176	2.85918	0.00424742	transportin-1-like isoform X1
577	10	13006344	chr10_13006344	T	C	C	ADD	138	0.0551594	1.01386	-2.85792	0.00426427	5'-AMP-activated protein kinase catalytic subunit alpha-2-like
2565	14	11324324	chr14_11324324	A	T	T	ADD	138	14.0816	0.926426	2.85492	0.00430479	NA
1023	11	12247571	chr11_12247571	G	A	A	ADD	137	9.7475	0.797843	2.85396	0.00431783	P2X purinoceptor 7-like
2423	14	2080401	chr14_2080401	T	G	G	ADD	139	11.2122	0.847204	2.85291	0.00433203	YLP motif-containing protein 1-like
854	11	5237541	chr11_5237541	T	A	A	ADD	138	8.53411	0.752808	2.8481	0.00439813	NA
3894	4	2415720	chr4_2415720	C	T	T	ADD	141	5.30511	0.586361	2.84581	0.00442991	uncharacterized protein LOC114955295
5343	7	2802545	chr7_2802545	A	G	G	ADD	141	0.0382205	1.14795	-2.84367	0.00445973	NA
2751	2	573769	chr2_573769	T	C	C	ADD	132	3.85612	0.475077	2.84093	0.00449819	ribonuclease P/MRP protein subunit POP5-like/S-adenosyl-L-methionine-dependent tRNA 4-demethylwyosine synthase-like
1056	11	15268851	chr11_15268851	T	C	C	ADD	141	8.38576	0.749024	2.83907	0.00452448	RRP15-like protein
1002	11	11944738	chr11_11944738	G	A	A	ADD	139	12.1649	0.880066	2.83905	0.00452479	NA
3699	3	20009496	chr3_20009496	T	C	C	ADD	141	0.174278	0.616164	-2.83545	0.00457613	rho-related protein racA-like
7083	9	20044714	chr9_20044714	T	G	G	ADD	141	0.140907	0.691525	-2.83381	0.00459964	allatostatin-A receptor-like
1467	12	7800517	chr12_7800517	T	C	C	ADD	141	0.0398546	1.13999	-2.8268	0.00470162	"translation initiation factor IF-2, mitochondrial-like"/prolyl-tRNA synthetase associated domain-containing protein 1-like
1045	11	14503534	chr11_14503534	C	A	A	ADD	140	8.60116	0.761291	2.82664	0.00470388	stress response protein nst1-like
6737	9	2021632	chr9_2021632	T	G	G	ADD	140	0.309603	0.415035	-2.82498	0.00472833	gamma-aminobutyric acid type B receptor subunit 1-like
6022	7	24944524	chr7_24944524	T	C	C	ADD	139	3.28166	0.420739	2.82444	0.00473637	Potassium voltage-gated channel subfamily G member 1
251	1	29918934	chr1_29918934	A	G	G	ADD	141	7.23101	0.700487	2.82429	0.00473858	NA
6751	9	2381295	chr9_2381295	G	A	A	ADD	141	8.43012	0.75527	2.82258	0.00476389	contactin-associated protein-like 2
1601	12	13638574	chr12_13638574	A	G	G	ADD	141	8.34267	0.751843	2.82158	0.00477882	NA
6223	8	145643	chr8_145643	T	C	C	ADD	142	9.463	0.796687	2.82092	0.00478862	ankyrin repeat and SAM domain-containing protein 1A-like isoform X2/"sushi, von Willebrand factor type A, EGF and pentraxin domain-containing protein 1-like"
3964	4	6587647	chr4_6587647	A	T	T	ADD	138	0.0360947	1.17851	-2.81847	0.00482525	NA
4331	5	3866381	chr5_3866381	G	C	C	ADD	140	6.60983	0.67057	2.81635	0.00485729	nardilysin-like isoform X1
4950	6	19706778	chr6_19706778	T	C	C	ADD	140	11.3819	0.863565	2.81627	0.00485856	NA
2539	14	9610319	chr14_9610319	A	G	G	ADD	135	10.8669	0.848284	2.81242	0.00491709	predicted protein
2264	13	15667040	chr13_15667040	T	C	C	ADD	137	0.166261	0.638344	-2.81071	0.00494326	NA
3565	3	14945813	chr3_14945813	T	C	C	ADD	139	0.0743423	0.924912	-2.81008	0.00495295	NA
5346	7	2803244	chr7_2803244	T	G	G	ADD	139	0.0439638	1.11235	-2.80881	0.00497255	NA
1732	12	20615128	chr12_20615128	A	C	C	ADD	139	0.0569561	1.02094	-2.80671	0.0050051	cyclic AMP-dependent transcription factor ATF-3-like isoform X1
3744	3	21555762	chr3_21555762	G	A	A	ADD	136	0.0312953	1.23556	-2.80382	0.00505009	androglobin-like isoform X3
1076	11	15373124	chr11_15373124	G	A	A	ADD	141	8.01422	0.74291	2.80144	0.00508753	protein chibby homolog 1-like
3400	3	8836126	chr3_8836126	T	G	G	ADD	141	0.0322705	1.22668	-2.79909	0.00512461	signal recognition particle receptor subunit beta-like
510	10	8175802	chr10_8175802	C	A	A	ADD	141	0.0319169	1.23094	-2.79837	0.00513619	NA
1453	12	7488061	chr12_7488061	G	A	A	ADD	141	3.2435	0.420688	2.79697	0.00515845	uncharacterized protein LOC114950626 isoform X2
6245	8	802865	chr8_802865	C	T	T	ADD	128	0.236404	0.515729	-2.79645	0.00516667	NA
2297	13	18458957	chr13_18458957	T	A	A	ADD	141	5.71333	0.623367	2.79579	0.00517732	NA
488	10	7439406	chr10_7439406	T	A	A	ADD	141	0.0961764	0.838359	-2.79304	0.00522149	NA
6881	9	9111459	chr9_9111459	G	T	T	ADD	141	10.8302	0.853918	2.78989	0.0052726	NA
6620	8	23665870	chr8_23665870	A	C	C	ADD	138	5.41485	0.605869	2.78797	0.00530395	NA
3817	3	24054403	chr3_24054403	T	C	C	ADD	141	7.7392	0.734431	2.78624	0.0053324	gamma-aminobutyric acid type B receptor subunit 1-like
6607	8	23367068	chr8_23367068	A	G	G	ADD	139	4.42689	0.534344	2.78416	0.00536673	septin-11-like
2563	14	11319283	chr14_11319283	C	G	G	ADD	141	12.6677	0.91243	2.78274	0.00539022	NA
2678	14	20691715	chr14_20691715	T	G	G	ADD	141	0.280278	0.457177	-2.78223	0.0053986	threonine synthase-like 2
753	11	1829552	chr11_1829552	C	A	A	ADD	141	4.25822	0.520927	2.78129	0.00541426	ammonium transporter 1-like isoform X2
2611	14	16291570	chr14_16291570	C	T	T	ADD	141	4.93085	0.574477	2.77733	0.00548083	macrophage mannose receptor 1-like
5410	7	5052322	chr7_5052322	C	T	T	ADD	141	10.234	0.837494	2.77699	0.00548651	NA
4203	4	21526962	chr4_21526962	C	A	A	ADD	141	6.76827	0.689505	2.77336	0.00554806	uncharacterized protein LOC114977824
4611	5	32287736	chr5_32287736	G	A	A	ADD	141	6.85018	0.694342	2.77136	0.0055822	NA
3682	3	19364609	chr3_19364609	T	C	C	ADD	141	4.33499	0.529744	2.76873	0.00562751	NA
2937	2	2901926	chr2_2901926	G	T	T	ADD	141	7.08242	0.707218	2.76805	0.00563923	solute carrier family 12 member 9-like isoform X1/acyl-CoA dehydrogenase family member 10-like
2955	2	3528473	chr2_3528473	A	T	T	ADD	141	7.2969	0.718051	2.76784	0.00564294	uncharacterized protein LOC114960368
626	10	14546443	chr10_14546443	G	A	A	ADD	140	9.80649	0.825227	2.76657	0.00566501	transient receptor potential cation channel subfamily A member 1-like
627	10	14546444	chr10_14546444	T	G	G	ADD	140	9.80649	0.825227	2.76657	0.00566501	transient receptor potential cation channel subfamily A member 1-like
5448	7	6102254	chr7_6102254	A	G	G	ADD	140	9.54882	0.815754	2.76605	0.00567395	NA
2618	14	16594040	chr14_16594040	A	G	G	ADD	142	0.112874	0.788903	-2.76522	0.00568852	forkhead box protein P2-like
4426	5	24160531	chr5_24160531	C	G	G	ADD	139	0.0283211	1.28904	-2.76496	0.0056929	NA
7068	9	19409296	chr9_19409296	C	T	T	ADD	135	9.8587	0.82772	2.76465	0.00569841	uncharacterized protein LOC114968672
3138	2	10826617	chr2_10826617	A	C	C	ADD	141	3.10306	0.40965	2.76428	0.00570481	NA
2986	2	4140238	chr2_4140238	C	T	T	ADD	139	5.21033	0.597402	2.76303	0.00572668	probable E3 ubiquitin-protein ligase HECTD4
533	10	9485522	chr10_9485522	T	C	C	ADD	139	4.10757	0.511457	2.76237	0.00573834	NA
4716	6	3430304	chr6_3430304	C	G	G	ADD	139	0.103309	0.821939	-2.7618	0.00574844	NA
1046	11	14562464	chr11_14562464	G	C	C	ADD	141	7.0159	0.70548	2.76149	0.00575374	NA
282	1	30975625	chr1_30975625	T	C	C	ADD	140	0.0389613	1.17612	-2.75922	0.00579394	NA
6585	8	22966192	chr8_22966192	T	A	A	ADD	140	0.0539036	1.05958	-2.75633	0.00584547	NA
581	10	13170558	chr10_13170558	A	C	C	ADD	138	0.12487	0.755633	-2.7533	0.00589979	NA
3558	3	14835344	chr3_14835344	C	A	A	ADD	142	16.3981	1.01604	2.75302	0.00590485	NA
5459	7	6448742	chr7_6448742	G	T	T	ADD	140	7.76009	0.744576	2.75189	0.00592517	histone-lysine N-methyltransferase NSD2-like isoform X1
1399	12	4700753	chr12_4700753	C	A	A	ADD	142	3.92507	0.497177	2.7503	0.00595415	"dynein light chain 1, axonemal-like"
1756	12	22531900	chr12_22531900	G	A	A	ADD	139	10.8871	0.868442	2.74927	0.00597285	NA
3834	3	25613340	chr3_25613340	A	T	T	ADD	140	5.97884	0.650954	2.74709	0.00601269	"dynein heavy chain 5, axonemal-like"
3770	3	22561562	chr3_22561562	C	T	T	ADD	140	7.07925	0.713082	2.74466	0.00605735	adenylate kinase 9-like
6879	9	9089741	chr9_9089741	A	G	G	ADD	141	7.78906	0.748292	2.74321	0.00608426	inhibitor of nuclear factor kappa-B kinase subunit alpha-like
4458	5	26027660	chr5_26027660	G	A	A	ADD	131	4.90673	0.579941	2.74271	0.00609349	tyrosine-protein phosphatase non-receptor type 12
2642	14	18898032	chr14_18898032	A	T	T	ADD	133	0.0698737	0.970641	-2.74155	0.00611493	NA
1156	11	17255319	chr11_17255319	G	T	T	ADD	139	3.90148	0.496723	2.74067	0.00613138	protein saal1-like
3958	4	6148117	chr4_6148117	G	A	A	ADD	141	0.157444	0.675243	-2.73781	0.00618496	zinc transporter ZIP12-like isoform X1
1007	11	12205175	chr11_12205175	G	A	A	ADD	139	6.52487	0.685426	2.73643	0.00621099	NA
457	10	6084087	chr10_6084087	G	T	T	ADD	138	7.19934	0.721434	2.7362	0.00621527	NA
2931	2	2879705	chr2_2879705	T	G	G	ADD	141	7.33208	0.728302	2.73549	0.00622883	"ribosomal protein 63, mitochondrial-like"
6417	8	9810793	chr8_9810793	A	G	G	ADD	137	4.20893	0.525629	2.73427	0.00625196	NA
4559	5	29796734	chr5_29796734	G	A	A	ADD	140	4.03918	0.510772	2.7332	0.00627226	NA
6565	8	22665823	chr8_22665823	G	A	A	ADD	140	0.151972	0.689482	-2.73257	0.00628423	Cytoplasmic FMR1-interacting protein 2
7080	9	19948973	chr9_19948973	G	A	A	ADD	140	0.102195	0.835055	-2.7314	0.00630654	uncharacterized protein LOC114960830 isoform X2
4405	5	22368318	chr5_22368318	C	T	T	ADD	140	0.0347381	1.23015	-2.73132	0.00630816	E3 ubiquitin-protein ligase HUWE1-like
2422	14	2080345	chr14_2080345	G	T	T	ADD	142	7.31112	0.728759	2.72984	0.00633651	YLP motif-containing protein 1-like
3650	3	18643871	chr3_18643871	C	A	A	ADD	141	9.35497	0.819076	2.72979	0.00633743	protocadherin Fat 4-like isoform X7
75	1	5999828	chr1_5999828	T	G	G	ADD	142	6.88518	0.707242	2.72802	0.00637154	uncharacterized protein LOC114977559
276	1	30782131	chr1_30782131	T	C	C	ADD	140	0.0225771	1.39024	-2.72674	0.00639626	leucine-rich repeat-containing protein 63-like
1064	11	15281367	chr11_15281367	C	T	T	ADD	141	6.4225	0.68282	2.72372	0.00645518	N-acetylgalactosamine kinase-like
1088	11	15473919	chr11_15473919	G	A	A	ADD	141	5.32145	0.614076	2.72237	0.00648149	DNA-dependent protein kinase catalytic subunit-like
5484	7	7343751	chr7_7343751	C	G	G	ADD	141	7.68571	0.749119	2.72235	0.00648195	acid-sensing ion channel 1-like/acid-sensing ion channel 1C-like
3981	4	7488104	chr4_7488104	A	T	T	ADD	139	8.69311	0.79484	2.72071	0.00651415	cilia- and flagella-associated protein 53-like
4194	4	21181874	chr4_21181874	A	T	T	ADD	140	0.051585	1.09006	-2.71959	0.00653628	collagen alpha-4(VI) chain-like
1189	11	18200445	chr11_18200445	G	C	C	ADD	141	6.22771	0.672632	2.71918	0.0065444	serine-rich adhesin for platelets-like
4675	6	1729023	chr6_1729023	G	C	C	ADD	140	5.82706	0.648604	2.7174	0.00657979	golgin subfamily A member 4-like
761	11	2039328	chr11_2039328	A	G	G	ADD	140	0.0254744	1.35117	-2.71623	0.00660302	coiled-coil domain-containing protein 137-like
3285	3	1041499	chr3_1041499	C	A	A	ADD	140	5.04768	0.596305	2.71493	0.00662891	adhesion G protein-coupled receptor E2-like
253	1	29927365	chr1_29927365	G	T	T	ADD	140	5.34234	0.617225	2.71484	0.00663087	NA
5087	6	24977511	chr6_24977511	A	T	T	ADD	141	6.04565	0.663441	2.71213	0.00668522	centrosomal protein of 290 kDa-like isoform X2
6485	8	18903059	chr8_18903059	C	A	A	ADD	140	5.80633	0.648677	2.7116	0.006696	NA
5253	6	32359030	chr6_32359030	A	G	G	ADD	140	8.35913	0.78308	2.71154	0.00669709	NA
1462	12	7523705	chr12_7523705	C	T	T	ADD	140	5.18464	0.607041	2.71102	0.00670764	NA
5254	6	32379406	chr6_32379406	A	G	G	ADD	141	8.36814	0.783662	2.7109	0.00671005	unconventional myosin-Ie-like isoform X1
852	11	5206855	chr11_5206855	A	C	C	ADD	139	4.05631	0.517229	2.70726	0.00678406	Cyclic nucleotide-binding domain-containing protein 2
6240	8	501786	chr8_501786	A	G	G	ADD	141	7.10481	0.724279	2.7072	0.00678527	NA
5057	6	24397341	chr6_24397341	C	T	T	ADD	139	0.0231498	1.39119	-2.70688	0.00679192	band 7 protein AGAP004871-like isoform X1
7154	9	25427562	chr9_25427562	C	T	T	ADD	140	0.144226	0.716009	-2.7044	0.00684276	contactin-associated protein-like 2
4247	4	23001275	chr4_23001275	T	C	C	ADD	142	4.67601	0.570412	2.70409	0.00684915	NA
2656	14	19411486	chr14_19411486	G	A	A	ADD	141	5.61081	0.63782	2.70405	0.00685009	NA
7282	sc614	10164	sc614_10164	G	A	A	ADD	141	4.64973	0.56901	2.70085	0.00691633	cilia- and flagella-associated protein 61-like
1667	12	16488856	chr12_16488856	C	T	T	ADD	141	0.0346973	1.2446	-2.70054	0.00692271	usherin-like
3137	2	10732440	chr2_10732440	T	C	C	ADD	139	11.0701	0.890534	2.69979	0.00693841	peroxisomal sarcosine oxidase-like
5611	7	18830196	chr7_18830196	A	G	G	ADD	136	8.07447	0.773752	2.69945	0.00694532	NA
2389	14	384503	chr14_384503	G	T	T	ADD	138	0.214243	0.571476	-2.6959	0.0070198	2-oxoglutarate-Fe(II) type oxidoreductase ppzD-like
1598	12	13589009	chr12_13589009	G	A	A	ADD	140	5.20835	0.61225	2.69541	0.00703028	ras-related protein Rab-13-like
6572	8	22954047	chr8_22954047	T	A	A	ADD	140	0.0547002	1.07821	-2.6951	0.00703684	uncharacterized protein LOC114959841
2555	14	11193050	chr14_11193050	T	C	C	ADD	140	8.94842	0.81322	2.69481	0.00704278	NA
2427	14	2190487	chr14_2190487	C	T	T	ADD	140	5.08336	0.603588	2.69384	0.0070633	ABC transporter G family member 7-like isoform X1/ABC transporter G family member 22
865	11	5352154	chr11_5352154	C	T	T	ADD	140	8.21512	0.782452	2.69151	0.00711297	NA
1024	11	12247993	chr11_12247993	C	T	T	ADD	138	10.4666	0.872544	2.69119	0.0071197	P2X purinoceptor 7-like
2501	14	4829806	chr14_4829806	G	C	C	ADD	141	6.90626	0.719332	2.68642	0.00722221	vacuolar protein sorting-associated protein 8 homolog
2564	14	11321134	chr14_11321134	A	T	T	ADD	140	4.54581	0.563846	2.6855	0.00724223	NA
275	1	30782039	chr1_30782039	G	A	A	ADD	140	0.0242257	1.38558	-2.68504	0.007252	leucine-rich repeat-containing protein 63-like
936	11	7325736	chr11_7325736	C	G	G	ADD	141	3.10982	0.422881	2.68294	0.00729771	somatostatin receptor type 5-like
6219	8	128425	chr8_128425	T	C	C	ADD	139	10.4169	0.873751	2.68204	0.00731753	ATPase family protein 2 homolog
4706	6	2860207	chr6_2860207	G	C	C	ADD	139	3.68405	0.486276	2.68163	0.00732644	uncharacterized protein LOC114960040 isoform X1
3802	3	23791236	chr3_23791236	G	T	T	ADD	141	4.63552	0.572167	2.6806	0.00734913	NF-kappa-B inhibitor-interacting Ras-like protein 2
480	10	7273814	chr10_7273814	A	T	T	ADD	140	5.6931	0.649203	2.67906	0.00738288	transportin-1-like isoform X1
2994	2	4428635	chr2_4428635	T	C	C	ADD	141	4.72514	0.579883	2.67795	0.00740746	active breakpoint cluster region-related protein-like
1347	11	23458137	chr11_23458137	G	T	T	ADD	142	5.68539	0.649327	2.67646	0.0074404	circadian locomoter output cycles protein kaput-like
1560	12	11751865	chr12_11751865	T	G	G	ADD	134	7.52723	0.754268	2.67614	0.0074475	CCAAT/enhancer-binding protein zeta-like
4278	4	23974064	chr4_23974064	G	A	A	ADD	141	6.50257	0.700291	2.67346	0.00750742	PTB domain-containing engulfment adapter protein 1-like/PAXIP1-associated glutamate-rich protein 1-like
4407	5	22669370	chr5_22669370	C	G	G	ADD	132	0.0464966	1.14798	-2.67285	0.00752104	PREDICTED: uncharacterized protein LOC107330267
4590	5	31245471	chr5_31245471	C	G	G	ADD	141	6.42072	0.696064	2.67149	0.00755148	---NA---/contactin-6 isoform X3
2929	2	2877897	chr2_2877897	G	A	A	ADD	137	8.82732	0.815516	2.67052	0.0075734	"ribosomal protein 63, mitochondrial-like"
3661	3	18983934	chr3_18983934	T	G	G	ADD	140	0.0389091	1.21603	-2.66978	0.00759007	predicted protein
35	1	2887072	chr1_2887072	C	T	T	ADD	140	0.0982231	0.869336	-2.66929	0.0076011	Zinc finger protein 333
5169	6	27331614	chr6_27331614	G	C	C	ADD	140	4.30613	0.547256	2.66793	0.00763208	choline transporter-like protein 4
3983	4	7531269	chr4_7531269	G	A	A	ADD	141	0.142072	0.732061	-2.66565	0.0076839	prostaglandin E synthase 3-like
1410	12	5311992	chr12_5311992	G	T	T	ADD	141	14.5494	1.00464	2.66517	0.00769494	NA
830	11	4021924	chr11_4021924	G	T	T	ADD	139	0.195768	0.611983	-2.66482	0.00770296	polycystic kidney disease protein 1-like 2
6083	7	27217727	chr7_27217727	G	A	A	ADD	136	0.0415845	1.19358	-2.66427	0.00771557	NA
4668	6	1519949	chr6_1519949	C	T	T	ADD	133	9.01001	0.82558	2.66278	0.0077499	vacuolar protein sorting-associated protein 13C-like
1234	11	20592659	chr11_20592659	T	C	C	ADD	137	5.58671	0.646092	2.66276	0.00775022	CD151 antigen-like
1197	11	18497028	chr11_18497028	T	A	A	ADD	141	0.136862	0.747367	-2.66105	0.00778976	NA
698	10	24230744	chr10_24230744	T	C	C	ADD	138	3.76923	0.498739	2.66045	0.00780371	NA
5020	6	22990945	chr6_22990945	T	A	A	ADD	138	7.62109	0.763681	2.65938	0.0078284	translocon-associated protein subunit beta-like
4149	4	18077042	chr4_18077042	T	C	C	ADD	141	0.0741412	0.980393	-2.65382	0.00795867	NA
779	11	2719256	chr11_2719256	G	A	A	ADD	141	3.8645	0.509422	2.65366	0.00796235	transient receptor potential cation channel subfamily A member 1-like isoform X1
3663	3	19023499	chr3_19023499	A	G	G	ADD	141	0.110589	0.829959	-2.65307	0.00797643	DNA polymerase zeta catalytic subunit-like
5998	7	23783288	chr7_23783288	T	C	C	ADD	139	6.65004	0.714501	2.65167	0.00800938	"phytanoyl-CoA dioxygenase, peroxisomal-like"
228	1	29242530	chr1_29242530	C	A	A	ADD	140	4.12218	0.534362	2.6506	0.00803483	V-type proton ATPase catalytic subunit A
309	1	31698069	chr1_31698069	C	T	T	ADD	140	0.204102	0.60006	-2.6483	0.00808987	NA
4540	5	28939803	chr5_28939803	C	A	A	ADD	140	11.6161	0.926304	2.6475	0.00810896	queuosine salvage protein-like
6697	9	237956	chr9_237956	G	C	C	ADD	141	0.0414109	1.20284	-2.64724	0.00811522	dynamin-binding protein-like
6573	8	22954048	chr8_22954048	C	A	A	ADD	140	0.0612331	1.05593	-2.64513	0.00816607	uncharacterized protein LOC114959841
4720	6	3493525	chr6_3493525	A	T	T	ADD	140	0.0985169	0.876241	-2.64485	0.00817266	tRNA:m(4)X modification enzyme TRM13 homolog
7065	9	19386145	chr9_19386145	G	A	A	ADD	141	8.90294	0.826837	2.64427	0.0081867	sodium- and chloride-dependent taurine transporter-like
7066	9	19387327	chr9_19387327	A	G	G	ADD	141	8.90294	0.826837	2.64427	0.0081867	NA
6862	9	7444524	chr9_7444524	G	A	A	ADD	139	0.03496	1.269	-2.64267	0.00822548	ubiquitin carboxyl-terminal hydrolase MINDY-1-like
3626	3	17598331	chr3_17598331	C	T	T	ADD	131	0.0160268	1.5644	-2.64222	0.00823653	uncharacterized protein C6orf118-like isoform X2
6986	9	15995900	chr9_15995900	G	C	C	ADD	137	0.216842	0.578751	-2.64118	0.00826187	dnaJ homolog subfamily A member 2-like
190	1	28123736	chr1_28123736	T	A	A	ADD	142	11.0948	0.911164	2.6411	0.00826369	sortilin-related receptor-like
146	1	18599470	chr1_18599470	A	G	G	ADD	140	4.95821	0.606599	2.63938	0.00830584	NA
3297	3	1583329	chr3_1583329	C	T	T	ADD	140	4.56925	0.57567	2.63927	0.00830838	urease accessory protein UreG-like
2567	14	11327404	chr14_11327404	G	C	C	ADD	141	7.14481	0.745364	2.63816	0.00833581	NA
280	1	30975061	chr1_30975061	C	T	T	ADD	141	0.0602172	1.06525	-2.63769	0.00834739	NA
2092	13	13396185	chr13_13396185	A	G	G	ADD	141	3.24984	0.446922	2.63716	0.00836024	NA
1182	11	17873082	chr11_17873082	A	G	G	ADD	141	8.38087	0.806751	2.6352	0.00840872	IQ domain-containing protein D-like
2747	2	500245	chr2_500245	G	A	A	ADD	142	7.63858	0.771777	2.63446	0.00842724	regulator of telomere elongation helicase 1-like
2053	13	12106161	chr13_12106161	A	G	G	ADD	138	0.0519859	1.1227	-2.63364	0.00844743	NA
6826	9	6525541	chr9_6525541	C	T	T	ADD	140	0.158168	0.700249	-2.63349	0.00845127	NA
1563	12	12060659	chr12_12060659	T	A	A	ADD	141	0.273735	0.49205	-2.63305	0.00846209	interferon regulatory factor 2-binding protein-like
5227	6	29780647	chr6_29780647	C	T	T	ADD	140	0.0435913	1.18988	-2.63294	0.00846484	NA
2549	14	10168094	chr14_10168094	T	A	A	ADD	137	3.27826	0.451032	2.63244	0.00847744	NA
7061	9	19384755	chr9_19384755	A	G	G	ADD	139	9.23476	0.84529	2.62984	0.00854258	sodium- and chloride-dependent taurine transporter-like
3677	3	19230177	chr3_19230177	T	C	C	ADD	140	5.64648	0.659346	2.62538	0.0086553	tyrosinase-like
2673	14	20352370	chr14_20352370	C	A	A	ADD	140	3.657	0.493936	2.62512	0.00866173	NA
77	1	6011468	chr1_6011468	T	A	A	ADD	140	4.36983	0.561991	2.6241	0.00868773	uncharacterized protein LOC114977559
1225	11	19910906	chr11_19910906	G	A	A	ADD	138	7.01197	0.742244	2.62396	0.00869138	protein kinase C and casein kinase substrate in neurons protein 2-like
3187	2	14270895	chr2_14270895	C	T	T	ADD	138	3.2668	0.451257	2.62336	0.00870667	protein NO VEIN-like
4588	5	31223445	chr5_31223445	G	A	A	ADD	139	0.104338	0.861544	-2.62334	0.00870731	NA
786	11	2969755	chr11_2969755	T	C	C	ADD	135	7.1151	0.749368	2.6185	0.00883171	NA
6791	9	5068749	chr9_5068749	A	T	T	ADD	141	7.60341	0.774808	2.61819	0.0088397	leucine-rich repeat and death domain-containing protein 1-like
527	10	9349022	chr10_9349022	T	C	C	ADD	141	5.36182	0.641509	2.61774	0.00885143	---NA---
2556	14	11199404	chr14_11199404	A	T	T	ADD	140	4.606	0.583517	2.61751	0.00885744	NA
5997	7	23782931	chr7_23782931	G	A	A	ADD	142	8.4318	0.815153	2.61547	0.00891044	"phytanoyl-CoA dioxygenase, peroxisomal-like"
3878	4	1441819	chr4_1441819	A	G	G	ADD	141	0.276052	0.492137	-2.61546	0.00891072	predicted protein
6112	7	28199745	chr7_28199745	C	T	T	ADD	141	3.56849	0.486625	2.61422	0.00894321	short transient receptor potential channel 5-like
644	10	15801356	chr10_15801356	G	A	A	ADD	141	5.46267	0.650378	2.61069	0.00903588	uncharacterized protein LOC114956070
353	1	33882449	chr1_33882449	T	G	G	ADD	140	0.0397448	1.23564	-2.61021	0.00904875	NA
3037	2	5710603	chr2_5710603	G	A	A	ADD	141	8.0202	0.797728	2.60987	0.00905775	E3 ubiquitin-protein ligase RNF34-like
7062	9	19385861	chr9_19385861	A	C	C	ADD	141	8.7097	0.830684	2.60561	0.00917109	sodium- and chloride-dependent taurine transporter-like
5128	6	26363478	chr6_26363478	C	T	T	ADD	141	6.24201	0.702869	2.60547	0.00917489	NA
4279	4	23974088	chr4_23974088	T	A	A	ADD	141	5.89162	0.680922	2.6046	0.00919814	PTB domain-containing engulfment adapter protein 1-like/PAXIP1-associated glutamate-rich protein 1-like
252	1	29922104	chr1_29922104	G	A	A	ADD	141	8.22216	0.808927	2.60448	0.00920142	NA
6652	8	24824447	chr8_24824447	C	T	T	ADD	136	15.8226	1.06046	2.60401	0.00921394	pre-rRNA-processing protein TSR2 homolog
643	10	15801204	chr10_15801204	T	A	A	ADD	141	5.85441	0.678872	2.60314	0.00923751	uncharacterized protein LOC114956070
6577	8	22957128	chr8_22957128	T	G	G	ADD	142	0.0647355	1.05163	-2.60305	0.0092398	uncharacterized protein LOC114959841
355	1	33898597	chr1_33898597	C	A	A	ADD	141	6.68968	0.730384	2.60214	0.0092643	diacylglycerol kinase delta-like isoform X1
5445	7	6059212	chr7_6059212	A	G	G	ADD	141	0.341022	0.413448	-2.60204	0.00926712	SR-related and CTD-associated factor 8-like
6312	8	3950408	chr8_3950408	A	C	C	ADD	133	0.135609	0.768017	-2.60147	0.00928239	ubinuclein-2-like isoform X1
1101	11	16220802	chr11_16220802	C	A	A	ADD	140	6.34265	0.710183	2.60116	0.00929103	NA
6333	8	4522765	chr8_4522765	A	G	G	ADD	140	0.160075	0.704549	-2.6004	0.00931144	centrosomal protein of 135 kDa-like
5067	6	24434090	chr6_24434090	A	G	G	ADD	141	0.0556883	1.11061	-2.60036	0.00931269	NA
6276	8	2601459	chr8_2601459	T	C	C	ADD	139	6.27374	0.706266	2.60012	0.00931925	T-box transcription factor TBX20-like isoform X2
3395	3	8593210	chr3_8593210	T	C	C	ADD	134	9.96122	0.884235	2.59965	0.00933196	NA
3280	3	1017989	chr3_1017989	G	T	T	ADD	139	5.69071	0.668984	2.59922	0.00934362	NA
4293	4	24605641	chr4_24605641	T	C	C	ADD	141	0.040371	1.23542	-2.59803	0.00937616	endothelin-converting enzyme 1-like
2948	2	3496382	chr2_3496382	T	C	C	ADD	140	6.97397	0.747686	2.59759	0.00938795	Collagen alpha-5(VI) chain
2306	13	18480778	chr13_18480778	C	G	G	ADD	142	4.80641	0.604447	2.59733	0.0093951	coiled-coil domain-containing protein 18-like
6416	8	9807291	chr8_9807291	A	C	C	ADD	140	4.40447	0.570969	2.59667	0.00941316	NA
1061	11	15280267	chr11_15280267	A	C	C	ADD	141	6.21284	0.703922	2.59492	0.00946138	LIM domain only protein 3-like isoform X2/N-acetylgalactosamine kinase-like
4326	4	26057080	chr4_26057080	T	C	C	ADD	142	4.90098	0.612784	2.59379	0.00949235	protein lunapark-like
6139	7	29928331	chr7_29928331	A	G	G	ADD	142	5.60606	0.6651	2.59186	0.00954575	protein FAM214A-like
6230	8	273659	chr8_273659	T	G	G	ADD	142	0.268723	0.507021	-2.59176	0.00954877	peptidyl-prolyl cis-trans isomerase D-like
4004	4	8378932	chr4_8378932	A	T	T	ADD	138	5.92817	0.686815	2.59126	0.00956261	NA
6752	9	2381368	chr9_2381368	T	G	G	ADD	141	7.02316	0.752309	2.59098	0.00957043	contactin-associated protein-like 2
177	1	27053949	chr1_27053949	C	A	A	ADD	138	2.98744	0.422505	2.59031	0.00958905	NA
2097	13	13583009	chr13_13583009	G	A	A	ADD	139	0.074021	1.00586	-2.58824	0.00964679	ubiquinol-cytochrome-c reductase complex assembly factor 1-like/"Dihydrolipoyllysine-residue acetyltransferase component of pyruvate dehydrogenase complex, mitochondrial"
1544	12	11332854	chr12_11332854	C	T	T	ADD	132	0.128757	0.792024	-2.58809	0.00965111	WD repeat-containing protein 27-like
3307	3	2946202	chr3_2946202	A	G	G	ADD	140	0.282996	0.487987	-2.58679	0.00968734	predicted protein
2420	14	2020029	chr14_2020029	T	C	C	ADD	141	0.269784	0.506577	-2.58624	0.0097028	actin-related protein 3
359	1	34025686	chr1_34025686	G	A	A	ADD	140	4.43148	0.575848	2.58529	0.00972982	arf-GAP domain and FG repeat-containing protein 1-like
6832	9	6574901	chr9_6574901	C	T	T	ADD	141	0.0496806	1.16146	-2.58479	0.00974385	NA
4273	4	23711801	chr4_23711801	G	C	C	ADD	142	5.20096	0.637981	2.58447	0.00975277	collagen alpha chain-like
7238	sc048	89181	sc048_89181	G	A	A	ADD	140	7.26507	0.768031	2.58203	0.00982215	NA
2954	2	3528363	chr2_3528363	C	G	G	ADD	141	4.75596	0.603954	2.58198	0.0098234	uncharacterized protein LOC114960368
3769	3	22561456	chr3_22561456	T	G	G	ADD	141	5.64411	0.670399	2.58147	0.00983815	adenylate kinase 9-like
1948	13	6713493	chr13_6713493	A	G	G	ADD	141	3.55135	0.491146	2.58035	0.00987001	neurogenic locus notch homolog protein 2-like
4603	5	31846242	chr5_31846242	A	G	G	ADD	142	0.18226	0.659728	-2.58033	0.00987048	gamma-aminobutyric acid receptor alpha-like isoform X1
5353	7	2964247	chr7_2964247	T	C	C	ADD	139	3.61276	0.498466	2.57685	0.00997049	WD repeat-containing protein 6-like isoform X2
4659	6	1219229	chr6_1219229	A	G	G	ADD	141	7.49117	0.781749	2.57592	0.00999732	multivesicular body subunit 12B-like
